# Supplementary material for: (E)-N′-[(E)-3-Phenyl­allyl­idene]benzo­hydrazide
Source: Acta Crystallogr Sect E Struct Rep Online. 2011 Dec 17;68(Pt 1):o160. doi: 10.1107/S1600536811053645 (PMC3254501; doi:10.1107/S1600536811053645)
Supplement: Supplementary file 1 [file e-68-0o160-sup1.cif]

##############################################################################
#                                                                            #
# This CIF contains the data in a paper accepted for publication in          #
# Acta Crystallographica Section E. It conforms to the requirements of       #
# Notes for Authors for Acta Crystallographica Section E, and has been       #
# peer reviewed under the auspices of the IUCr Commission on Journals.       #
#                                                                            #
# Full details of the Crystallographic Information File format               #
# are given in the paper "The Crystallographic Information File (CIF):       #
# a New Standard Archive File for Crystallography" by S. R. Hall, F. H.      #
# Allen and I. D. Brown [Acta Cryst. (1991), A47, 655-685].                  #
#                                                                            #
# The current version of the core CIF dictionary is obtainable from          #
# ftp://ftp.iucr.org/pub/cif_core.dic.                                       #
#                                                                            #
# Software is freely available for graphical display of the structure(s)     #
# in this CIF. For information consult the CIF software page                 #
# http://www.iucr.org/resources/cif/software.                                #
#                                                                            #
# This file may be used for bona fide research purposes within the           #
# scientific community so long as proper attribution is given to the journal # 
# article from which it was obtained.                                        #
#                                                                            #
##############################################################################
data_I
_audit_creation_method     SHELXL-97
_chemical_name_systematic
;
(<i>E</i>)-<i>N</i>'-[(<i>E</i>)-3-Phenylallylidene]benzohydrazide
;
_chemical_name_common     ?
_chemical_formula_moiety     'C16 H14 N2 O'
_chemical_formula_sum     'C16 H14 N2 O'
_chemical_formula_iupac     'C16 H14 N2 O'
_chemical_formula_weight     250.29
_chemical_melting_point     ?
_symmetry_cell_setting     orthorhombic
_symmetry_space_group_name_H-M     'P n a 21'
_symmetry_space_group_name_Hall     'P 2c -2n'
loop_
    _symmetry_equiv_pos_as_xyz
    'x, y, z'
    '-x, -y, z+1/2'
    'x+1/2, -y+1/2, z'
    '-x+1/2, y+1/2, z+1/2'
_cell_length_a     8.427(3)
_cell_length_b     10.439(4)
_cell_length_c     15.724(6)
_cell_angle_alpha     90.00
_cell_angle_beta     90.00
_cell_angle_gamma     90.00
_cell_volume     1383.2(9)
_cell_formula_units_Z     4
_cell_measurement_reflns_used     968
_cell_measurement_theta_min     0.515
_cell_measurement_theta_max     3.186
_cell_measurement_temperature     296(2)
_exptl_crystal_description     block
_exptl_crystal_colour     yellow
_exptl_crystal_size_max     0.16
_exptl_crystal_size_mid     0.13
_exptl_crystal_size_min     0.10
_exptl_crystal_density_diffrn     1.202
_exptl_crystal_density_meas     ?
_exptl_crystal_density_method     'not measured'
_exptl_crystal_F_000     528.0
_exptl_absorpt_coefficient_mu     0.076
_exptl_absorpt_correction_type     none
_exptl_absorpt_process_details     ?
_exptl_absorpt_correction_T_min     ?
_exptl_absorpt_correction_T_max     ?
_exptl_special_details
;
;
_diffrn_ambient_temperature     296(2)
_diffrn_radiation_type     MoK\a
_diffrn_radiation_wavelength     0.71073
_diffrn_radiation_source     'fine-focus sealed tube'
_diffrn_radiation_monochromator     graphite
_diffrn_measurement_device_type     'Bruker APEXII CCD'
_diffrn_measurement_method     'phi and omega scans'
_diffrn_detector_area_resol_mean     ?
_diffrn_reflns_number     6868
_diffrn_reflns_av_R_equivalents     0.0399
_diffrn_reflns_av_sigmaI/netI     0.0417
_diffrn_reflns_theta_min     2.34
_diffrn_reflns_theta_max     28.17
_diffrn_reflns_theta_full     28.17
_diffrn_measured_fraction_theta_max     0.995
_diffrn_measured_fraction_theta_full     0.995
_diffrn_reflns_limit_h_min     -11
_diffrn_reflns_limit_h_max     11
_diffrn_reflns_limit_k_min     -12
_diffrn_reflns_limit_k_max     13
_diffrn_reflns_limit_l_min     -14
_diffrn_reflns_limit_l_max     20
_diffrn_standards_number     ?
_diffrn_standards_interval_count     ?
_diffrn_standards_interval_time     ?
_diffrn_standards_decay_%     ?
_refine_special_details
;
Refinement of <i>F</i>^2^ against ALL reflections. The weighted <i>R</i>-factor
<i>wR</i> and goodness of fit <i>S</i> are based on <i>F</i>^2^, conventional
<i>R</i>-factors <i>R</i> are based on <i>F</i>, with <i>F</i> set to zero for
negative <i>F</i>^2^. The threshold expression of <i>F</i>^2^ >
\s(<i>F</i>^2^) is used only for calculating <i>R</i>-factors(gt) <i>etc</i>.
and is not relevant to the choice of reflections for refinement.
<i>R</i>-factors based on <i>F</i>^2^ are statistically about twice as large
as those based on <i>F</i>, and <i>R</i>- factors based on ALL data will be
even larger.
;
_reflns_number_total     1761
_reflns_number_gt     1361
_reflns_threshold_expression     I>2sigma(I)
_refine_ls_structure_factor_coef     Fsqd
_refine_ls_matrix_type     full
_refine_ls_R_factor_all     0.1009
_refine_ls_R_factor_gt     0.0406
_refine_ls_wR_factor_gt     0.0779
_refine_ls_wR_factor_ref     0.0957
_refine_ls_goodness_of_fit_ref     1.011
_refine_ls_restrained_S_all     1.011
_refine_ls_number_reflns     1761
_refine_ls_number_parameters     176
_refine_ls_number_restraints     1
_refine_ls_hydrogen_treatment     mixed
_refine_ls_weighting_scheme     calc
_refine_ls_weighting_details
                 'calc w=1/[\s^2^(Fo^2^)+(0.0355P)^2^] where P=(Fo^2^+2Fc^2^)/3'
_atom_sites_solution_hydrogens     geom
_atom_sites_solution_primary     direct
_atom_sites_solution_secondary     difmap
_refine_ls_shift/su_max     0.000
_refine_ls_shift/su_mean     0.000
_refine_diff_density_max     0.094
_refine_diff_density_min     -0.124
_refine_ls_extinction_method     none
_refine_ls_extinction_coef     ?
loop_
    _atom_type_symbol
    _atom_type_description
    _atom_type_scat_dispersion_real
    _atom_type_scat_dispersion_imag
    _atom_type_scat_source
    'C' 'C' 0.0033 0.0016
                         'International Tables Vol C Tables 4.2.6.8 and 6.1.1.4'
    'H' 'H' 0.0000 0.0000
                         'International Tables Vol C Tables 4.2.6.8 and 6.1.1.4'
    'N' 'N' 0.0061 0.0033
                         'International Tables Vol C Tables 4.2.6.8 and 6.1.1.4'
    'O' 'O' 0.0106 0.0060
                         'International Tables Vol C Tables 4.2.6.8 and 6.1.1.4'
_computing_data_collection     'SMART (Bruker, 2001)'
_computing_cell_refinement     'SAINT-Plus (Bruker, 2003)'
_computing_data_reduction     'SAINT-Plus (Bruker, 2003)'
_computing_structure_solution     'SHELXTL (Sheldrick, 2008)'
_computing_structure_refinement     'SHELXTL (Sheldrick, 2008)'
_computing_molecular_graphics     'SHELXTL (Sheldrick, 2008)'
_computing_publication_material     'SHELXTL (Sheldrick, 2008)'
loop_
    _atom_site_type_symbol
    _atom_site_label
    _atom_site_fract_x
    _atom_site_fract_y
    _atom_site_fract_z
    _atom_site_U_iso_or_equiv
    _atom_site_adp_type
    _atom_site_calc_flag
    _atom_site_refinement_flags
    _atom_site_occupancy
    _atom_site_symmetry_multiplicity
    _atom_site_disorder_assembly
    _atom_site_disorder_group
    C C1 1.0668(3) 0.6483(2) 0.48249(16) 0.0652(6) Uani d . 1 1 . .
    C C2 0.9616(3) 0.7307(2) 0.44374(17) 0.0759(7) Uani d . 1 1 . .
    H H2 0.9252 0.8027 0.4727 0.091 Uiso calc R 1 1 . .
    C C3 0.9099(3) 0.7064(3) 0.36146(18) 0.0946(9) Uani d . 1 1 . .
    H H3 0.8373 0.7612 0.3357 0.114 Uiso calc R 1 1 . .
    C C4 0.9659(4) 0.6012(4) 0.3178(2) 0.0980(9) Uani d . 1 1 . .
    H H4 0.9308 0.5851 0.2628 0.118 Uiso calc R 1 1 . .
    C C5 1.0721(4) 0.5212(3) 0.3549(2) 0.0919(8) Uani d . 1 1 . .
    H H5 1.1107 0.4508 0.3251 0.110 Uiso calc R 1 1 . .
    C C6 1.1229(3) 0.5441(3) 0.4371(2) 0.0832(7) Uani d . 1 1 . .
    H H6 1.1957 0.4889 0.4622 0.100 Uiso calc R 1 1 . .
    C C7 1.1258(3) 0.6639(2) 0.57099(17) 0.0686(6) Uani d . 1 1 . .
    C C8 0.9802(3) 0.8064(2) 0.75525(16) 0.0697(7) Uani d . 1 1 . .
    H H8 0.8937 0.8469 0.7302 0.084 Uiso calc R 1 1 . .
    C C9 1.0068(3) 0.8183(2) 0.84500(16) 0.0689(7) Uani d . 1 1 . .
    H H9 1.0972 0.7808 0.8680 0.083 Uiso calc R 1 1 . .
    C C10 0.9088(3) 0.8803(2) 0.89690(17) 0.0720(7) Uani d . 1 1 . .
    H H10 0.8252 0.9235 0.8710 0.086 Uiso calc R 1 1 . .
    C C11 0.9157(3) 0.8892(2) 0.98938(17) 0.0670(6) Uani d . 1 1 . .
    C C12 1.0264(3) 0.8252(3) 1.03800(18) 0.0859(8) Uani d . 1 1 . .
    H H12 1.1026 0.7750 1.0112 0.103 Uiso calc R 1 1 . .
    C C13 1.0268(4) 0.8341(3) 1.1250(2) 0.1066(10) Uani d . 1 1 . .
    H H13 1.1025 0.7899 1.1565 0.128 Uiso calc R 1 1 . .
    C C14 0.9169(5) 0.9073(3) 1.1655(2) 0.1060(11) Uani d . 1 1 . .
    H H14 0.9170 0.9130 1.2245 0.127 Uiso calc R 1 1 . .
    C C15 0.8062(4) 0.9724(3) 1.1190(2) 0.1051(11) Uani d . 1 1 . .
    H H15 0.7315 1.0233 1.1465 0.126 Uiso calc R 1 1 . .
    C C16 0.8049(3) 0.9630(2) 1.03158(18) 0.0849(8) Uani d . 1 1 . .
    H H16 0.7284 1.0070 1.0006 0.102 Uiso calc R 1 1 . .
    H H1A 0.938(3) 0.761(2) 0.6107(14) 0.062(7) Uiso d . 1 1 . .
    N N1 1.0322(3) 0.7305(2) 0.62472(13) 0.0713(6) Uani d . 1 1 . .
    N N2 1.0757(2) 0.7398(2) 0.70954(13) 0.0714(6) Uani d . 1 1 . .
    O O1 1.25170(19) 0.61572(17) 0.59406(13) 0.0867(5) Uani d . 1 1 . .
loop_
    _atom_site_aniso_label
    _atom_site_aniso_U_11
    _atom_site_aniso_U_22
    _atom_site_aniso_U_33
    _atom_site_aniso_U_12
    _atom_site_aniso_U_13
    _atom_site_aniso_U_23
    C1 0.0605(13) 0.0711(14) 0.0640(16) -0.0100(13) 0.0033(13) 0.0047(13)
    C2 0.0778(15) 0.0902(17) 0.0597(16) 0.0012(13) 0.0077(16) 0.0089(15)
    C3 0.094(2) 0.125(2) 0.064(2) 0.0053(19) -0.0004(17) 0.0212(19)
    C4 0.108(2) 0.125(2) 0.0611(19) -0.021(2) 0.0000(18) 0.0016(19)
    C5 0.107(2) 0.0881(18) 0.080(2) -0.0092(18) -0.0003(17) -0.0115(18)
    C6 0.0847(16) 0.0818(16) 0.083(2) -0.0035(14) -0.0061(17) -0.0025(16)
    C7 0.0635(14) 0.0725(15) 0.0697(18) -0.0098(13) -0.0013(14) 0.0004(14)
    C8 0.0603(14) 0.0779(17) 0.0708(18) -0.0045(13) -0.0098(14) 0.0068(14)
    C9 0.0631(14) 0.0798(17) 0.0639(17) -0.0003(13) -0.0082(13) 0.0039(13)
    C10 0.0632(15) 0.0773(16) 0.0756(18) 0.0023(14) -0.0107(14) 0.0051(14)
    C11 0.0671(14) 0.0620(13) 0.0718(18) -0.0046(13) -0.0022(15) 0.0013(12)
    C12 0.0867(18) 0.0919(18) 0.079(2) 0.0115(17) -0.0065(16) 0.0057(18)
    C13 0.139(3) 0.106(2) 0.075(2) 0.012(2) -0.015(2) 0.011(2)
    C14 0.166(3) 0.0823(19) 0.069(2) -0.018(2) 0.009(2) 0.0045(17)
    C15 0.138(3) 0.081(2) 0.097(3) 0.000(2) 0.030(2) -0.0086(18)
    C16 0.0878(19) 0.0784(16) 0.088(2) 0.0029(16) 0.0050(16) -0.0050(15)
    N1 0.0655(13) 0.0850(15) 0.0634(15) -0.0003(12) -0.0073(13) 0.0041(12)
    N2 0.0702(12) 0.0839(13) 0.0601(14) -0.0021(11) -0.0045(11) 0.0042(10)
    O1 0.0694(10) 0.1060(12) 0.0847(13) 0.0098(10) -0.0118(10) -0.0070(10)
_geom_special_details
;
All e.s.d.'s (except the e.s.d. in the dihedral angle between two l.s. planes)
are estimated using the full covariance matrix. The cell e.s.d.'s are taken
into account individually in the estimation of e.s.d.'s in distances, angles
and torsion angles; correlations between e.s.d.'s in cell parameters are only
used when they are defined by crystal symmetry. An approximate (isotropic)
treatment of cell e.s.d.'s is used for estimating e.s.d.'s involving l.s.
planes.
;
loop_
    _geom_bond_atom_site_label_1
    _geom_bond_atom_site_label_2
    _geom_bond_site_symmetry_2
    _geom_bond_distance
    _geom_bond_publ_flag
    C1 C2 . 1.378(3) ?
    C1 C6 . 1.384(3) ?
    C1 C7 . 1.486(3) ?
    C2 C3 . 1.389(4) ?
    C2 H2 . 0.9300 ?
    C3 C4 . 1.378(4) ?
    C3 H3 . 0.9300 ?
    C4 C5 . 1.356(4) ?
    C4 H4 . 0.9300 ?
    C5 C6 . 1.382(4) ?
    C5 H5 . 0.9300 ?
    C6 H6 . 0.9300 ?
    C7 O1 . 1.229(3) ?
    C7 N1 . 1.349(3) ?
    C8 N2 . 1.284(3) ?
    C8 C9 . 1.434(3) ?
    C8 H8 . 0.9300 ?
    C9 C10 . 1.330(3) ?
    C9 H9 . 0.9300 ?
    C10 C11 . 1.458(3) ?
    C10 H10 . 0.9300 ?
    C11 C12 . 1.379(4) ?
    C11 C16 . 1.380(4) ?
    C12 C13 . 1.371(4) ?
    C12 H12 . 0.9300 ?
    C13 C14 . 1.359(5) ?
    C13 H13 . 0.9300 ?
    C14 C15 . 1.366(4) ?
    C14 H14 . 0.9300 ?
    C15 C16 . 1.378(4) ?
    C15 H15 . 0.9300 ?
    C16 H16 . 0.9300 ?
    N1 N2 . 1.386(3) ?
    N1 H1A . 0.88(2) ?
loop_
    _geom_angle_atom_site_label_1
    _geom_angle_atom_site_label_2
    _geom_angle_atom_site_label_3
    _geom_angle_site_symmetry_1
    _geom_angle_site_symmetry_3
    _geom_angle
    _geom_angle_publ_flag
    C2 C1 C6 . . 118.9(3) ?
    C2 C1 C7 . . 124.1(2) ?
    C6 C1 C7 . . 117.0(2) ?
    C1 C2 C3 . . 120.0(3) ?
    C1 C2 H2 . . 120.0 ?
    C3 C2 H2 . . 120.0 ?
    C4 C3 C2 . . 120.2(3) ?
    C4 C3 H3 . . 119.9 ?
    C2 C3 H3 . . 119.9 ?
    C5 C4 C3 . . 120.2(3) ?
    C5 C4 H4 . . 119.9 ?
    C3 C4 H4 . . 119.9 ?
    C4 C5 C6 . . 120.0(3) ?
    C4 C5 H5 . . 120.0 ?
    C6 C5 H5 . . 120.0 ?
    C5 C6 C1 . . 120.8(3) ?
    C5 C6 H6 . . 119.6 ?
    C1 C6 H6 . . 119.6 ?
    O1 C7 N1 . . 122.1(2) ?
    O1 C7 C1 . . 121.3(2) ?
    N1 C7 C1 . . 116.6(2) ?
    N2 C8 C9 . . 120.0(2) ?
    N2 C8 H8 . . 120.0 ?
    C9 C8 H8 . . 120.0 ?
    C10 C9 C8 . . 123.3(2) ?
    C10 C9 H9 . . 118.4 ?
    C8 C9 H9 . . 118.4 ?
    C9 C10 C11 . . 128.2(2) ?
    C9 C10 H10 . . 115.9 ?
    C11 C10 H10 . . 115.9 ?
    C12 C11 C16 . . 117.5(3) ?
    C12 C11 C10 . . 123.3(3) ?
    C16 C11 C10 . . 119.2(3) ?
    C13 C12 C11 . . 121.5(3) ?
    C13 C12 H12 . . 119.3 ?
    C11 C12 H12 . . 119.3 ?
    C14 C13 C12 . . 120.2(3) ?
    C14 C13 H13 . . 119.9 ?
    C12 C13 H13 . . 119.9 ?
    C13 C14 C15 . . 119.7(3) ?
    C13 C14 H14 . . 120.2 ?
    C15 C14 H14 . . 120.2 ?
    C14 C15 C16 . . 120.2(3) ?
    C14 C15 H15 . . 119.9 ?
    C16 C15 H15 . . 119.9 ?
    C15 C16 C11 . . 120.9(3) ?
    C15 C16 H16 . . 119.5 ?
    C11 C16 H16 . . 119.5 ?
    C7 N1 N2 . . 119.0(2) ?
    C7 N1 H1A . . 123.6(15) ?
    N2 N1 H1A . . 116.9(15) ?
    C8 N2 N1 . . 114.3(2) ?
loop_
    _geom_torsion_atom_site_label_1
    _geom_torsion_atom_site_label_2
    _geom_torsion_atom_site_label_3
    _geom_torsion_atom_site_label_4
    _geom_torsion_site_symmetry_1
    _geom_torsion_site_symmetry_2
    _geom_torsion_site_symmetry_3
    _geom_torsion_site_symmetry_4
    _geom_torsion
    _geom_torsion_publ_flag
    C6 C1 C2 C3 . . . . 2.0(3) ?
    C7 C1 C2 C3 . . . . -178.3(2) ?
    C1 C2 C3 C4 . . . . -1.2(4) ?
    C2 C3 C4 C5 . . . . -0.2(4) ?
    C3 C4 C5 C6 . . . . 0.8(4) ?
    C4 C5 C6 C1 . . . . 0.0(4) ?
    C2 C1 C6 C5 . . . . -1.4(3) ?
    C7 C1 C6 C5 . . . . 178.8(2) ?
    C2 C1 C7 O1 . . . . -156.8(2) ?
    C6 C1 C7 O1 . . . . 23.0(3) ?
    C2 C1 C7 N1 . . . . 24.8(3) ?
    C6 C1 C7 N1 . . . . -155.5(2) ?
    N2 C8 C9 C10 . . . . -176.6(2) ?
    C8 C9 C10 C11 . . . . 174.1(2) ?
    C9 C10 C11 C12 . . . . -3.7(4) ?
    C9 C10 C11 C16 . . . . 177.5(2) ?
    C16 C11 C12 C13 . . . . 0.2(4) ?
    C10 C11 C12 C13 . . . . -178.7(3) ?
    C11 C12 C13 C14 . . . . -0.2(5) ?
    C12 C13 C14 C15 . . . . -0.2(5) ?
    C13 C14 C15 C16 . . . . 0.7(5) ?
    C14 C15 C16 C11 . . . . -0.7(5) ?
    C12 C11 C16 C15 . . . . 0.3(4) ?
    C10 C11 C16 C15 . . . . 179.1(2) ?
    O1 C7 N1 N2 . . . . -3.2(3) ?
    C1 C7 N1 N2 . . . . 175.23(19) ?
    C9 C8 N2 N1 . . . . 176.9(2) ?
    C7 N1 N2 C8 . . . . 179.2(2) ?
loop_
    _geom_hbond_atom_site_label_D
    _geom_hbond_atom_site_label_H
    _geom_hbond_atom_site_label_A
    _geom_hbond_site_symmetry_A
    _geom_hbond_distance_DH
    _geom_hbond_distance_HA
    _geom_hbond_distance_DA
    _geom_hbond_angle_DHA
    N1 H1A O1 3_465 0.88(2) 2.05(2) 2.898(3) 161(2)
data_global
_journal_date_recd_electronic     2011-12-10
_journal_date_accepted     2011-12-13
_journal_name_full     'Acta Crystallographica, Section E'
_journal_year     2012
_journal_volume     68
_journal_issue      1
_journal_page_first     o160
_journal_page_last     o160
_journal_paper_category     QO
_journal_paper_doi     10.1107/S1600536811053645
_journal_coeditor_code     CV5216
_publ_contact_author_name     'Prof. Zhang He-ming'
_publ_contact_author_address
;
MOE Key Laboratory of Laser Life Science & Institute of Laser Life Science
College of Biophotonics
South China Normal University
Guangzhou 510631
People's Republic of China
;
_publ_contact_author_email     zhang_heming88@yahoo.com.cn
_publ_contact_author_fax     '86 020 85217701'
_publ_contact_author_phone     '86 020 85217701'
_publ_section_title
;
(<i>E</i>)-<i>N</i>'-[(<i>E</i>)-3-Phenylallylidene]benzohydrazide
;
loop_
    _publ_author_name
    _publ_author_footnote
    _publ_author_address
    'Deng, Gui-Ming' .
;
MOE Key Laboratory of Laser Life Science & Institute of Laser Life Science,
College of Biophotonics, South China Normal University, Guangzhou 510631,
People's Republic of China
;
    'Chen, Zhen' .
;
The First Affiliated Hospital of Hunan University of Chinese Medicine,
Changsha, 410007, People's Republic of China
;
    'Wang, Chao-Run' .
;
The First Affiliated Hospital of Hunan University of Chinese Medicine,
Changsha, 410007, People's Republic of China
;
    'Zhang, He-Ming' .
;
MOE Key Laboratory of Laser Life Science & Institute of Laser Life Science,
College of Biophotonics, South China Normal University, Guangzhou 510631,
People's Republic of China
;
