# Supplementary material for: (E)-N′-[(E)-3-Phenyl­allyl­idene]benzo­hydrazide
Source: Acta Crystallogr Sect E Struct Rep Online. 2011 Dec 17;68(Pt 1):o160. doi: 10.1107/S1600536811053645 (PMC3254501; doi:10.1107/S1600536811053645)
Supplement: Supplementary file 2 [file e-68-0o160-Isup2.hkl]

# 
# h,k,l, Fc-squared, Fo-squared, sigma(Fo-squared) and status flag 
# 
data_I
_shelx_title ' mo_2011120701_0m in Pna2(1)' 
_shelx_refln_list_code          4 
_shelx_F_calc_maximum      134.23 
_exptl_crystal_F_000       616.00 
_reflns_d_resolution_high  0.7528 
 
loop_ 
 _symmetry_equiv_pos_as_xyz 
 'x, y, z' 
 '-x, -y, z+1/2' 
 'x+1/2, -y+1/2, z' 
 '-x+1/2, y+1/2, z+1/2' 
 
_cell_length_a     8.4268 
_cell_length_b    10.4389 
_cell_length_c    15.7235 
_cell_angle_alpha  90.000 
_cell_angle_beta   90.000 
_cell_angle_gamma  90.000 
 
_shelx_F_squared_multiplier     1.000 
 
loop_ 
 _refln_index_h 
 _refln_index_k 
 _refln_index_l 
 _refln_F_squared_calc 
 _refln_F_squared_meas 
 _refln_F_squared_sigma 
 _refln_observed_status 
   5   8 -14        0.33        1.85      3.19 o 
   3   7 -13        4.41       -0.50      2.69 o 
   6   7 -13        2.53        1.34      3.69 o 
   4   8 -13        2.73        1.51      3.19 o 
   5   8 -13        0.26        0.50      3.19 o 
   3   7 -12        4.49        1.68      2.69 o 
   4   7 -12        0.76        0.17      2.69 o 
   5   7 -12        0.55        0.17      3.19 o 
   6   7 -12        0.02        3.19      3.52 o 
   7   7 -12        0.28        2.69      4.03 o 
   4   8 -12        0.45       -1.68      2.85 o 
   5   8 -12        0.41        5.37      3.52 o 
   6   8 -12        0.57        3.52      3.69 o 
   5   9 -12        1.01        4.36      3.52 o 
   2   7 -11       57.44       59.58      4.70 o 
   3   7 -11        6.73        2.18      2.85 o 
   4   7 -11        7.23        2.01      3.19 o 
   5   7 -11        0.27        2.01      3.19 o 
   6   7 -11        0.97        2.35      3.86 o 
   7   7 -11        0.06        1.17      4.20 o 
   3   8 -11        3.91        6.88      3.36 o 
   4   8 -11        0.19        2.01      3.19 o 
   5   8 -11        0.25        0.84      3.19 o 
   6   8 -11        0.09        3.02      3.69 o 
   4   9 -11        2.72        0.67      3.02 o 
   5   9 -11        0.53        3.36      3.52 o 
   6   9 -11        0.47        5.54      4.20 o 
   1   6 -10       97.62       96.84      5.37 o 
   8   6 -10        0.94        2.52      4.87 o 
   2   7 -10       20.33       17.96      3.69 o 
   3   7 -10        2.35       -1.51      2.69 o 
   4   7 -10        0.22        1.01      3.02 o 
   5   7 -10        0.12        0.17      3.36 o 
   6   7 -10        0.17        0.17      3.52 o 
   7   7 -10        0.02        2.60      3.20 o 
   2   8 -10        7.17        5.04      3.02 o 
   3   8 -10       13.26        9.40      3.52 o 
   4   8 -10        0.64        2.01      3.19 o 
   5   8 -10        1.52        2.18      3.36 o 
   6   8 -10        1.40        0.89      2.90 o 
   7   8 -10        0.70        7.17      3.50 o 
   3   9 -10        5.98        4.03      3.02 o 
   4   9 -10        0.19        1.01      3.02 o 
   5   9 -10        0.25        3.69      3.69 o 
   6   9 -10        0.42        3.99      3.06 o 
   4  10 -10        0.29        0.67      3.19 o 
   5  10 -10        0.75        0.84      3.69 o 
   5   5  -9       16.70        1.85      3.52 o 
   6   5  -9        3.72        1.68      3.86 o 
   7   5  -9        0.31       -0.50      3.86 o 
   8   5  -9        2.70       -0.67      4.20 o 
   9   5  -9        5.14       -2.01      4.36 o 
   1   6  -9       30.81       31.39      3.69 o 
   2   6  -9       24.06       26.35      3.86 o 
   4   6  -9       18.51       18.13      4.53 o 
   5   6  -9       12.75        9.90      4.53 o 
   6   6  -9        1.04       -3.36      3.52 o 
   7   6  -9        0.71        0.84      3.09 o 
   8   6  -9        1.74        2.49      6.13 o 
   1   7  -9       21.88       24.34      3.52 o 
   2   7  -9       15.92       15.44      3.52 o 
   3   7  -9       18.90       16.28      3.69 o 
   4   7  -9        4.34        1.39      2.33 o 
   5   7  -9        2.37       -1.03      2.46 o 
   6   7  -9        1.38        0.61      2.84 o 
   7   7  -9        0.45       -0.69      3.02 o 
   8   7  -9        2.22        1.31      5.96 o 
   2   8  -9       33.03       32.06      4.03 o 
   3   8  -9        5.67        3.69      3.02 o 
   4   8  -9        9.42        7.62      3.52 o 
   5   8  -9        3.87        4.18      3.69 o 
   6   8  -9        0.30        0.83      2.70 o 
   7   8  -9        0.44       -1.57      3.32 o 
   3   9  -9        0.35        3.19      3.02 o 
   4   9  -9        1.04        1.16      2.62 o 
   5   9  -9        1.09        1.36      2.73 o 
   6   9  -9        0.40        1.68      3.09 o 
   7   9  -9        0.64       12.25      5.20 o 
   3  10  -9        0.86        0.50      3.19 o 
   4  10  -9        1.24        2.40      5.04 o 
   5  10  -9        1.78       -0.49      3.02 o 
   6  10  -9        0.85       -4.70      4.70 o 
   4  11  -9        0.25       -2.18      3.36 o 
   5   3  -8       31.64       34.24      4.87 o 
   6   3  -8        0.11       -2.85      2.85 o 
   7   3  -8        5.06        7.22      3.86 o 
   8   3  -8        1.51       -3.52      3.52 o 
   9   3  -8        1.37       -4.36      4.36 o 
   4   4  -8       52.33       49.85      5.20 o 
   5   4  -8       11.30        4.03      3.52 o 
   6   4  -8       22.43       13.93      4.36 o 
   7   4  -8       10.38       13.09      4.53 o 
   8   4  -8        4.88        2.01      4.20 o 
   9   4  -8        2.95        8.73      5.54 o 
   3   5  -8        3.48        3.36      3.19 o 
   4   5  -8        7.95        5.04      3.52 o 
   5   5  -8       16.61       10.24      4.03 o 
   6   5  -8        4.23        5.20      4.20 o 
   7   5  -8        7.13        4.87      4.36 o 
   8   5  -8        4.58        7.22      4.70 o 
   9   5  -8        1.33        8.90      3.80 o 
   0   6  -8       51.93       51.02      3.36 o 
   1   6  -8       30.90       36.76      3.86 o 
   2   6  -8       30.56       28.20      3.86 o 
   3   6  -8       58.18       55.85      3.86 o 
   4   6  -8       20.56       14.74      3.19 o 
   5   6  -8        3.42        5.73      2.70 o 
   6   6  -8        0.18       -2.67      2.67 o 
   7   6  -8       17.20       18.94      3.80 o 
   8   6  -8        2.43        2.81      4.03 o 
   9   6  -8        4.84        7.34      3.91 o 
   1   7  -8        1.71        1.17      2.35 o 
   2   7  -8       11.82       12.42      3.19 o 
   3   7  -8        5.48        7.43      2.41 o 
   4   7  -8        6.10        6.35      3.86 o 
   5   7  -8        1.21        0.24      2.62 o 
   6   7  -8        2.20        6.63      3.20 o 
   7   7  -8        0.17        1.34      3.20 o 
   8   7  -8        5.38        6.67      3.74 o 
   1   8  -8        0.80        0.17      2.35 o 
   2   8  -8        1.79        2.50      2.05 o 
   3   8  -8       26.41       23.81      3.08 o 
   4   8  -8       12.23        8.23      2.74 o 
   5   8  -8        1.60        2.58      2.82 o 
   6   8  -8        6.63        7.69      4.20 o 
   7   8  -8        0.19        2.13      3.42 o 
   8   8  -8        0.94        7.50      4.09 o 
   2   9  -8        8.17       10.07      3.19 o 
   3   9  -8        2.30        2.27      2.29 o 
   4   9  -8        6.88        8.61      2.78 o 
   5   9  -8        0.60        2.71      2.73 o 
   6   9  -8        1.65       -0.97      2.96 o 
   7   9  -8        2.40        7.62      3.79 o 
   3  10  -8        4.58        1.51      3.02 o 
   4  10  -8        2.97        4.23      3.19 o 
   5  10  -8        2.30        6.20      3.10 o 
   6  10  -8        0.53       -1.54      3.06 o 
   4  11  -8        0.86       -2.85      3.19 o 
   5  11  -8        0.37       -0.17      3.69 o 
   6   2  -7        3.13        0.50      3.36 o 
   7   2  -7       20.76       27.53      5.37 o 
   8   2  -7       12.32       10.74      5.04 o 
   9   2  -7        1.73        2.18      4.70 o 
   3   3  -7       17.55       18.46      3.36 o 
   4   3  -7        8.74       12.76      3.69 o 
   6   3  -7       38.62       30.21      5.04 o 
   7   3  -7       28.60       31.89      5.54 o 
   8   3  -7        4.50        8.56      4.70 o 
   9   3  -7        1.14       -3.52      4.36 o 
  10   3  -7        0.14       -4.53      4.53 o 
   1   4  -7       37.59       38.77      2.18 o 
   3   4  -7       55.67       59.75      5.20 o 
   4   4  -7       29.68       36.25      4.70 o 
   5   4  -7        4.95        5.04      3.52 o 
   6   4  -7        1.93       -1.85      3.19 o 
   7   4  -7        5.37       11.25      4.36 o 
   8   4  -7       14.48       18.63      5.04 o 
   9   4  -7        1.39        2.69      4.53 o 
  10   4  -7        4.00       11.41      6.21 o 
   1   5  -7       45.36       49.18      4.03 o 
   2   5  -7        9.74        7.55      3.02 o 
   3   5  -7       19.52       22.49      3.86 o 
   4   5  -7       23.97       25.34      4.53 o 
   5   5  -7       40.96       38.27      5.71 o 
   6   5  -7       24.68       27.36      5.37 o 
   7   5  -7       19.49       33.90      5.71 o 
   8   5  -7        7.10       17.49      3.79 o 
   9   5  -7        1.71        1.55      4.28 o 
   1   6  -7        3.03        3.86      2.35 o 
   2   6  -7       15.91       14.68      2.25 o 
   3   6  -7        0.88        2.05      3.44 o 
   4   6  -7        4.57        4.45      2.36 o 
   5   6  -7       15.37       16.24      3.14 o 
   6   6  -7        1.24       -0.62      2.79 o 
   7   6  -7        3.14        6.65      3.26 o 
   8   6  -7        2.93        3.78      4.62 o 
   9   6  -7        0.25        2.63      6.71 o 
   0   7  -7       38.82       34.74      3.36 o 
   1   7  -7        0.20       -2.01      2.18 o 
   2   7  -7        4.06        4.15      2.07 o 
   3   7  -7       15.86       13.70      3.19 o 
   4   7  -7        6.04        7.97      2.70 o 
   5   7  -7        0.75       -0.34      2.49 o 
   6   7  -7       33.12       26.86      5.29 o 
   7   7  -7        3.18        5.13      5.87 o 
   8   7  -7        7.79        7.92      3.97 o 
   1   8  -7        2.07        2.97      1.84 o 
   2   8  -7       18.68       16.48      2.58 o 
   3   8  -7       11.51       13.62      2.66 o 
   4   8  -7        7.49        8.40      2.82 o 
   5   8  -7       11.70       11.06      3.13 o 
   6   8  -7        1.37        5.15      5.71 o 
   7   8  -7        3.18        5.76      3.94 o 
   8   8  -7        0.47        1.07      3.58 o 
   1   9  -7        0.15        0.50      2.35 o 
   2   9  -7        5.07        3.84      2.27 o 
   3   9  -7        0.76       -1.70      3.86 o 
   4   9  -7        2.53        0.33      5.45 o 
   5   9  -7        5.20        2.05      3.44 o 
   6   9  -7        1.16        5.28      6.13 o 
   7   9  -7        0.57        4.33      7.38 o 
   2  10  -7        6.53        8.56      3.02 o 
   3  10  -7        2.95        2.52      3.19 o 
   4  10  -7        4.86        7.35      3.86 o 
   5  10  -7        0.96        1.11      3.94 o 
   6  10  -7        2.09        2.13      5.71 o 
   3  11  -7        0.74        0.17      3.02 o 
   4  11  -7        0.87        3.02      3.52 o 
   5  11  -7        0.28        2.11      4.03 o 
   4  12  -7        0.08        2.52      3.69 o 
   5   1  -6       15.40       20.14      3.69 o 
   6   1  -6       55.46       59.41      5.87 o 
   7   1  -6       10.64        7.05      4.03 o 
   8   1  -6        5.84        7.55      4.03 o 
   9   1  -6        1.25       -3.69      3.86 o 
   3   2  -6       85.67       95.83      5.37 o 
   6   2  -6       21.26       15.11      4.03 o 
   7   2  -6        7.75        5.20      4.03 o 
   8   2  -6        5.40        7.05      4.36 o 
   9   2  -6       20.17       13.09      5.04 o 
  10   2  -6        1.63        4.36      5.04 o 
   2   3  -6      245.79      259.31      8.56 o 
   3   3  -6      151.07      161.96      7.22 o 
   4   3  -6       32.36       32.06      4.36 o 
   6   3  -6        4.00        1.51      3.36 o 
   7   3  -6        8.10        2.69      3.86 o 
   8   3  -6        8.93       11.41      4.87 o 
   9   3  -6        1.47        1.17      4.36 o 
  10   3  -6        1.79       -3.02      4.53 o 
   1   4  -6       22.34       21.65      1.85 o 
   2   4  -6      422.88      419.93     12.25 o 
   3   4  -6       97.05       89.96      5.71 o 
   4   4  -6        6.21        8.06      3.36 o 
   5   4  -6       31.59       36.25      5.04 o 
   6   4  -6       53.75       50.18      6.04 o 
   7   4  -6       13.84        9.06      4.03 o 
   8   4  -6       15.05       12.59      4.87 o 
   9   4  -6        0.41        2.35      4.87 o 
  10   4  -6        0.00        1.50      3.50 o 
   1   5  -6       23.63       24.94      1.48 o 
   2   5  -6       21.67       20.56      2.31 o 
   3   5  -6       23.51       29.54      4.20 o 
   4   5  -6       51.19       48.50      5.37 o 
   5   5  -6       40.08       42.13      5.37 o 
   6   5  -6        5.20        6.88      4.20 o 
   7   5  -6       12.20       11.60      6.97 o 
   8   5  -6        3.43        2.04      3.02 o 
   9   5  -6        0.29        5.12      3.44 o 
   0   6  -6       37.71       38.60      3.19 o 
   1   6  -6        4.02       -0.25      1.66 o 
   2   6  -6       29.79       27.03      2.73 o 
   3   6  -6       82.59       79.80      7.72 o 
   4   6  -6       38.57       37.64      3.55 o 
   5   6  -6        3.82        3.54      2.55 o 
   6   6  -6        7.91       13.14      4.87 o 
   7   6  -6        0.59        1.15      2.96 o 
   8   6  -6        5.78        6.63      6.88 o 
   9   6  -6        1.02       -1.76      3.50 o 
   1   7  -6       21.73       21.67      2.36 o 
   2   7  -6        5.78        5.87      2.35 o 
   3   7  -6        3.58        3.29      2.22 o 
   4   7  -6       27.75       27.74      5.12 o 
   5   7  -6       17.62       20.40      3.32 o 
   6   7  -6       17.36       15.78      3.74 o 
   7   7  -6       10.38        7.33      4.20 o 
   8   7  -6        1.74        2.49      3.46 o 
   9   7  -6        0.29        0.21      3.62 o 
   0   8  -6       10.09       13.09      2.52 o 
   1   8  -6        2.97        3.10      1.81 o 
   2   8  -6        8.77        8.61      2.25 o 
   3   8  -6        5.38        5.50      2.36 o 
   4   8  -6       20.03       20.29      7.13 o 
   5   8  -6        7.93        6.69      5.37 o 
   6   8  -6        2.66        3.39      3.02 o 
   7   8  -6        1.49        3.61      3.32 o 
   8   8  -6        0.63        3.28      6.97 o 
   1   9  -6        0.53        4.53      2.35 o 
   2   9  -6        5.51        1.73      2.10 o 
   3   9  -6        5.23        4.02      2.34 o 
   4   9  -6        5.23        1.97      2.48 o 
   5   9  -6        1.11        1.71      2.82 o 
   6   9  -6        0.03        0.98      3.10 o 
   7   9  -6        3.47        4.32      3.62 o 
   2  10  -6        3.65        4.70      3.02 o 
   3  10  -6        5.53        3.33      2.38 o 
   4  10  -6        5.88        6.04      2.86 o 
   5  10  -6        0.73        0.32      3.86 o 
   6  10  -6        0.06        3.93      3.34 o 
   7  10  -6        0.49        3.36      5.20 o 
   2  11  -6        0.14       -1.68      2.52 o 
   3  11  -6        0.13       -2.52      3.02 o 
   4  11  -6        0.54       -3.02      3.36 o 
   5  11  -6        0.74        0.93      3.01 o 
   6  11  -6        0.81       -1.01      5.04 o 
   3  12  -6        0.18       -2.85      2.85 o 
   6   0  -5       24.89       19.13      3.86 o 
   8   0  -5       20.53       12.25      4.36 o 
   4   1  -5      346.58      355.98     10.91 o 
   5   1  -5       58.97       61.09      5.20 o 
   6   1  -5       47.92       50.52      5.37 o 
   7   1  -5        3.59        6.71      3.69 o 
   8   1  -5       22.64       21.82      4.87 o 
   9   1  -5        6.72        2.85      4.53 o 
  10   1  -5        1.05        6.38      4.53 o 
   2   2  -5      157.36      154.41      6.04 o 
   3   2  -5      131.95      147.36      6.38 o 
   6   2  -5       49.86       42.46      5.37 o 
   7   2  -5       25.34       18.29      4.87 o 
   8   2  -5        6.01        2.18      3.86 o 
   9   2  -5        4.73       -2.35      4.20 o 
  10   2  -5        2.18       -1.17      4.36 o 
   1   3  -5      101.60       97.85      4.53 o 
   2   3  -5      708.46      743.68     18.29 o 
   3   3  -5      141.99      147.36      6.55 o 
   4   3  -5      128.08      132.09      6.71 o 
   6   3  -5       49.53       50.18      5.71 o 
   7   3  -5        2.10       -0.67      3.69 o 
   8   3  -5        0.91        0.50      4.03 o 
   9   3  -5       17.57       17.29      5.71 o 
  10   3  -5        0.94        3.30      3.44 o 
   1   4  -5      101.54      102.26      2.69 o 
   2   4  -5       54.08       55.22      4.36 o 
   3   4  -5       80.47       71.67      5.20 o 
   4   4  -5       92.46       79.39      5.71 o 
   5   4  -5       68.49       81.23      6.38 o 
   6   4  -5       38.61       32.56      5.04 o 
   7   4  -5        8.15        8.56      4.03 o 
   8   4  -5        2.27        9.57      4.53 o 
   9   4  -5        5.82        6.75      3.44 o 
  10   4  -5        1.28        3.14      3.50 o 
   1   5  -5      123.58      124.84      2.68 o 
   2   5  -5      111.32      121.52      9.06 o 
   3   5  -5        6.45        7.67      2.14 o 
   4   5  -5        4.98       10.17      3.10 o 
   5   5  -5       43.55       37.74      3.74 o 
   6   5  -5        4.14        4.63      2.67 o 
   7   5  -5       12.40       13.89      3.26 o 
   8   5  -5        6.62        6.22      3.32 o 
   9   5  -5        2.93       -0.01      4.70 o 
  10   5  -5        0.07        1.86      3.84 o 
   1   6  -5       55.65       58.45      3.10 o 
   2   6  -5       58.72       60.64      3.30 o 
   3   6  -5        6.37        2.43      2.25 o 
   4   6  -5        1.35       -0.97      2.19 o 
   5   6  -5        5.07        3.33      2.65 o 
   6   6  -5       25.73       22.21      3.73 o 
   7   6  -5       13.46       16.60      3.67 o 
   8   6  -5        4.67        3.54      3.30 o 
   9   6  -5        0.42        2.23      3.44 o 
   0   7  -5        8.66        5.31      2.52 o 
   1   7  -5        7.68        4.53      1.72 o 
   2   7  -5       19.08       23.12      5.04 o 
   3   7  -5        7.38        9.19      2.48 o 
   4   7  -5       25.25       32.87      3.49 o 
   5   7  -5        6.19        5.58      2.79 o 
   6   7  -5        1.31       -2.03      2.77 o 
   7   7  -5        3.01        5.15      4.03 o 
   8   7  -5        0.03        2.36      3.42 o 
   9   7  -5        0.14        1.33      3.61 o 
   1   8  -5       41.70       40.70      2.91 o 
   2   8  -5        7.59        5.97      2.19 o 
   3   8  -5        9.82        9.02      2.53 o 
   4   8  -5       10.39       14.51      2.96 o 
   5   8  -5        5.78        5.12      2.79 o 
   6   8  -5        0.73        2.94      3.20 o 
   7   8  -5        1.22       -0.76      3.52 o 
   8   8  -5        1.64       -3.32      3.32 o 
   0   9  -5       27.84       27.19      3.19 o 
   1   9  -5        2.16        2.18      2.35 o 
   2   9  -5        7.00        2.79      1.98 o 
   3   9  -5        1.13        2.68      2.36 o 
   4   9  -5        2.01        8.23      2.91 o 
   5   9  -5       10.53        9.18      3.36 o 
   6   9  -5        3.98        5.62      3.32 o 
   7   9  -5        0.84        1.37      3.55 o 
   8   9  -5        0.59       -0.50      4.20 o 
   1  10  -5        8.29        7.05      2.69 o 
   2  10  -5        2.67        3.86      2.85 o 
   3  10  -5        3.03        2.14      2.46 o 
   4  10  -5        1.38        0.41      2.57 o 
   5  10  -5        1.88        3.31      2.90 o 
   6  10  -5        2.51        5.33      6.38 o 
   7  10  -5        1.39       -0.86      3.70 o 
   2  11  -5        5.29        3.19      2.85 o 
   3  11  -5        8.18        9.57      3.69 o 
   4  11  -5        2.08        2.48      2.85 o 
   5  11  -5        0.51        3.23      3.04 o 
   6  11  -5        1.27       -2.65      2.94 o 
   3  12  -5        1.80        1.68      3.19 o 
   4  12  -5        0.42        2.85      3.69 o 
   4   0  -4      704.33      708.27     18.13 o 
   6   0  -4       83.42       88.62      5.71 o 
   8   0  -4       53.79       49.18      6.04 o 
  10   0  -4        0.02       -0.34      4.20 o 
   4   1  -4        7.74        9.90      2.69 o 
   5   1  -4      111.50      112.89      4.28 o 
   6   1  -4       32.30       32.16      3.18 o 
   7   1  -4        1.12        2.96      2.29 o 
   8   1  -4       44.62       43.25      4.03 o 
   9   1  -4        0.09        0.17      3.86 o 
  10   1  -4       15.50       11.58      5.04 o 
   1   2  -4       91.51       97.68      4.03 o 
   2   2  -4       35.29       37.60      3.36 o 
   5   2  -4       33.35       35.75      4.53 o 
   6   2  -4       29.84       27.19      4.36 o 
   7   2  -4       22.62       23.83      4.70 o 
   8   2  -4       30.89       30.71      5.54 o 
   9   2  -4        7.86        7.89      4.70 o 
  10   2  -4        1.02        7.38      4.70 o 
   1   3  -4       58.51       59.41      3.36 o 
   2   3  -4       38.91       43.81      3.69 o 
   3   3  -4      709.38      699.88     18.29 o 
   4   3  -4       41.55       41.12      4.53 o 
   6   3  -4       28.44       20.31      4.36 o 
   7   3  -4        9.81       10.91      4.36 o 
   8   3  -4       27.46       17.79      5.20 o 
   9   3  -4        1.97        3.19      4.36 o 
  10   3  -4        6.13       10.76      5.20 o 
   0   4  -4      441.47      466.51      7.83 o 
   1   4  -4      152.95      157.90      6.88 o 
   2   4  -4      257.25      250.08      8.56 o 
   3   4  -4      223.33      236.15      8.56 o 
   4   4  -4       84.82       82.74      6.04 o 
   6   4  -4        0.07       -1.01      2.85 o 
   7   4  -4        7.74        8.90      4.03 o 
   8   4  -4       18.08       21.80      9.40 o 
   9   4  -4        1.77       -2.25      3.08 o 
  10   4  -4        2.28        3.53      4.45 o 
   1   5  -4      765.04      826.07     10.85 o 
   2   5  -4      254.38      259.00      4.82 o 
   3   5  -4      114.66      113.97      4.20 o 
   4   5  -4       21.79       23.04      2.91 o 
   5   5  -4       21.22       22.15      5.71 o 
   6   5  -4       34.30       26.57      3.55 o 
   7   5  -4        0.05       -0.70      2.48 o 
   8   5  -4        1.27        2.97      2.96 o 
   9   5  -4        0.01        2.36      4.11 o 
  10   5  -4        0.36       -3.32      3.32 o 
   0   6  -4      505.94      514.89      9.57 o 
   1   6  -4       13.15       13.33      2.43 o 
   2   6  -4      138.93      145.15      4.68 o 
   3   6  -4       52.06       57.39      3.74 o 
   4   6  -4       24.18       25.43      3.09 o 
   5   6  -4       11.20       10.45      4.70 o 
   6   6  -4        0.50        0.24      2.67 o 
   7   6  -4       13.95        7.55      3.20 o 
   8   6  -4        1.08       -0.59      2.85 o 
   9   6  -4        2.69        0.03      3.52 o 
   1   7  -4       89.37       97.06      5.05 o 
   2   7  -4        9.54       10.97      3.02 o 
   3   7  -4       17.30       14.27      4.03 o 
   4   7  -4        9.34       10.51      2.73 o 
   5   7  -4        4.34        0.63      3.19 o 
   6   7  -4        0.25       -1.17      2.73 o 
   7   7  -4        1.81       -0.84      2.85 o 
   8   7  -4        0.69       -0.26      4.53 o 
   9   7  -4        0.13        5.16      3.55 o 
   0   8  -4       67.39       77.40      3.06 o 
   1   8  -4       12.96       11.54      1.50 o 
   2   8  -4       68.53       73.14     10.15 o 
   3   8  -4        5.84        8.66      2.48 o 
   4   8  -4       10.96        9.55      3.27 o 
   5   8  -4        6.40        8.81      3.14 o 
   6   8  -4        0.51        2.29      3.61 o 
   7   8  -4        2.74        2.79      3.38 o 
   8   8  -4        0.62        0.68      3.32 o 
   1   9  -4       28.79       28.05      2.60 o 
   2   9  -4       10.18        5.23      2.05 o 
   3   9  -4       14.21       17.20      2.86 o 
   4   9  -4        0.71        3.36      2.85 o 
   5   9  -4        0.54       -2.53      2.53 o 
   6   9  -4        0.39        2.04      3.26 o 
   7   9  -4        0.23        1.00      3.78 o 
   8   9  -4        0.52        1.16      3.74 o 
   0  10  -4        5.53        7.89      2.52 o 
   1  10  -4        1.78        0.17      2.35 o 
   2  10  -4        4.79        4.53      3.02 o 
   3  10  -4        3.89        1.73      2.46 o 
   4  10  -4        1.82        2.76      2.77 o 
   5  10  -4        5.23        4.31      3.01 o 
   6  10  -4        2.50        3.45      3.32 o 
   7  10  -4        2.61       -0.56      4.62 o 
   1  11  -4        5.36        1.01      2.52 o 
   2  11  -4        1.05       -0.34      2.69 o 
   3  11  -4        2.32        4.36      3.36 o 
   4  11  -4        5.08        3.34      5.62 o 
   5  11  -4        3.76        7.38      3.19 o 
   6  11  -4        0.74        3.23      3.54 o 
   2  12  -4        0.78       -0.67      2.85 o 
   3  12  -4        0.23        0.34      3.19 o 
   4  12  -4        1.11        0.17      3.36 o 
   5  12  -4        0.02       -1.01      3.69 o 
   3  13  -4        0.78       -0.84      3.36 o 
   4   0  -3      325.64      315.03      9.90 o 
   6   0  -3       39.51       39.11      4.70 o 
   8   0  -3       46.53       36.42      5.54 o 
  10   0  -3       12.79        9.40      4.70 o 
   1   1  -3       36.44       33.23      2.52 o 
   4   1  -3       30.43       32.84      2.48 o 
   5   1  -3       61.84       59.51      3.30 o 
   6   1  -3       57.20       63.08      3.70 o 
   7   1  -3       30.30       27.63      3.18 o 
   8   1  -3       21.39       19.39      3.30 o 
   9   1  -3        2.29        2.48      3.44 o 
  10   1  -3        0.13        1.93      2.42 o 
  11   1  -3        0.34       -0.67      4.36 o 
   1   2  -3      816.51      775.40     17.62 o 
   2   2  -3      351.78      369.91      9.90 o 
   5   2  -3      214.96      225.07      8.90 o 
   6   2  -3       36.06       41.46      5.04 o 
   7   2  -3       49.33       61.93      6.38 o 
   8   2  -3       19.67       27.02      5.54 o 
   9   2  -3        2.59        5.54      4.36 o 
  10   2  -3        8.38       11.45      3.94 o 
   0   3  -3     1504.74     1528.66     22.78 o 
   1   3  -3     2234.45     2199.83     46.83 o 
   2   3  -3      131.28      123.36      5.37 o 
   3   3  -3      311.52      333.15     10.41 o 
   6   3  -3       89.35       85.83      5.12 o 
   7   3  -3       15.44       19.47      4.53 o 
   8   3  -3        1.31        0.50      3.86 o 
   9   3  -3        3.31        5.86      3.61 o 
  10   3  -3        0.07        0.80      3.18 o 
   1   4  -3      558.32      557.52      9.13 o 
   2   4  -3      419.30      434.67      8.48 o 
   3   4  -3       61.90       67.09      9.23 o 
   4   4  -3      429.10      450.81     13.76 o 
   6   4  -3      113.87      111.60      5.16 o 
   7   4  -3       33.76       40.73      7.22 o 
   8   4  -3        1.01       -0.17      2.85 o 
   9   4  -3        6.76        3.56      3.69 o 
  10   4  -3        0.62        3.73      3.50 o 
   0   5  -3     1263.57     1272.37     27.86 o 
   1   5  -3      265.39      260.25      3.60 o 
   2   5  -3      336.48      333.78      5.25 o 
   3   5  -3      104.84      107.98      4.13 o 
   4   5  -3      111.02      107.10      4.51 o 
   5   5  -3       24.49       24.61      3.20 o 
   6   5  -3       23.16       19.77      4.20 o 
   7   5  -3       18.32       18.82      5.04 o 
   8   5  -3        6.20        7.31      3.25 o 
   9   5  -3        0.62       -0.07      5.20 o 
  10   5  -3        0.32        3.75      5.79 o 
   1   6  -3      151.94      159.90      3.25 o 
   2   6  -3      104.00      108.84      4.08 o 
   3   6  -3       21.14       21.27      2.73 o 
   4   6  -3       29.71       25.90      3.20 o 
   5   6  -3       43.54       36.96      7.47 o 
   6   6  -3       25.35       24.14      3.68 o 
   7   6  -3        5.12        6.18      3.02 o 
   8   6  -3        2.95        2.79      3.01 o 
   9   6  -3        0.57       -2.63      3.32 o 
   0   7  -3      548.70      573.86     10.08 o 
   1   7  -3        7.43        6.91      1.05 o 
   2   7  -3       47.27       48.09      3.44 o 
   3   7  -3        1.93       -1.96      1.96 o 
   4   7  -3       37.44       39.37      3.86 o 
   5   7  -3        8.42        8.31      2.79 o 
   6   7  -3        0.15       -2.18      2.73 o 
   7   7  -3        7.00        9.79      3.38 o 
   8   7  -3        1.26       -2.43      3.20 o 
   9   7  -3        0.22        0.19      3.55 o 
   1   8  -3       52.64       50.63      2.16 o 
   2   8  -3       24.93       19.94      2.60 o 
   3   8  -3       11.43       13.50      2.67 o 
   4   8  -3        9.79       11.52      3.86 o 
   5   8  -3        0.85       -2.67      2.67 o 
   6   8  -3        0.15       -0.89      5.87 o 
   7   8  -3        1.44        4.13      3.69 o 
   8   8  -3        2.72        6.18      3.58 o 
   9   8  -3        0.26       -4.20      4.87 o 
   0   9  -3       12.04       10.07      2.35 o 
   1   9  -3       14.87       12.53      1.56 o 
   2   9  -3        5.38        3.86      2.10 o 
   3   9  -3       15.47       15.57      2.82 o 
   4   9  -3        4.81        5.83      2.77 o 
   5   9  -3       10.40       14.36      3.42 o 
   6   9  -3        1.40       -0.54      3.44 o 
   7   9  -3        0.03        6.43      4.20 o 
   8   9  -3        1.43       -1.35      3.55 o 
   1  10  -3       25.32       19.80      3.36 o 
   2  10  -3        0.65        0.19      2.10 o 
   3  10  -3        1.07       -0.09      2.20 o 
   4  10  -3        2.84        5.26      7.89 o 
   5  10  -3        7.06        5.97      3.15 o 
   6  10  -3        0.29       -2.31      3.02 o 
   7  10  -3        0.29        0.91      6.38 o 
   1  11  -3        1.65        0.34      2.52 o 
   2  11  -3        1.98        0.50      2.69 o 
   3  11  -3        0.12        5.20      3.36 o 
   4  11  -3        0.49        1.25      4.70 o 
   5  11  -3        2.00        2.25      6.80 o 
   6  11  -3        3.88        9.29      3.67 o 
   1  12  -3        2.42       -1.01      2.52 o 
   2  12  -3        2.73        0.84      2.85 o 
   3  12  -3        0.55       -1.68      3.19 o 
   4  12  -3        0.22        3.02      3.52 o 
   5  12  -3        0.48        0.67      3.10 o 
   2  13  -3        0.05        2.69      3.02 o 
   3  13  -3        0.11       -1.51      3.19 o 
   2   0  -2     3170.33     3102.62     64.78 o 
   4   0  -2      667.44      707.60     17.29 o 
   6   0  -2       54.38       70.16      5.87 o 
   8   0  -2        5.37        4.03      3.69 o 
  10   0  -2        7.98        4.09      3.02 o 
   1   1  -2     2654.46     2501.43     52.20 o 
   3   1  -2       17.93       18.63      2.18 o 
   4   1  -2      852.79      900.52     15.00 o 
   5   1  -2       25.24       33.70      2.67 o 
   6   1  -2       30.38       31.96      3.08 o 
   7   1  -2       31.06       26.21      3.14 o 
   8   1  -2       19.45       21.43      2.58 o 
   9   1  -2        1.72        0.94      2.16 o 
  10   1  -2        5.51        5.42      2.25 o 
  11   1  -2        0.98        4.82      4.24 o 
   0   2  -2      898.17      840.52     18.29 o 
   1   2  -2     2434.30     2323.19     49.34 o 
   2   2  -2     1450.87     1376.43     30.71 o 
   4   2  -2       28.75       27.36      3.52 o 
   5   2  -2       50.05       50.92      3.19 o 
   6   2  -2        5.34        6.58      1.65 o 
   7   2  -2       39.56       42.31      2.77 o 
   8   2  -2        0.08       -0.23      3.54 o 
   9   2  -2       18.53       15.72      3.02 o 
  10   2  -2        3.61        7.03      2.69 o 
  11   2  -2        1.34        4.57      3.26 o 
   1   3  -2      584.56      548.16      9.25 o 
   2   3  -2      991.58      959.52     22.49 o 
   3   3  -2      247.15      223.46      4.47 o 
   4   3  -2      297.06      288.17      7.38 o 
   5   3  -2       36.69       37.26      2.85 o 
   6   3  -2       28.61       27.82      2.64 o 
   7   3  -2        6.61        7.09      2.79 o 
   8   3  -2        5.03        6.13      2.97 o 
   9   3  -2        4.54        3.63      3.36 o 
  10   3  -2        0.51        1.51      3.20 o 
   0   4  -2      361.90      363.99      6.41 o 
   1   4  -2      136.09      133.41      4.19 o 
   2   4  -2      220.80      213.73      3.72 o 
   3   4  -2      294.38      268.02      6.40 o 
   4   4  -2       39.80       35.27      2.69 o 
   5   4  -2       24.93       21.15      2.01 o 
   6   4  -2      119.79      115.40      5.16 o 
   7   4  -2       17.78       22.87      5.79 o 
   8   4  -2       14.73       16.65      4.87 o 
   9   4  -2        1.53       -0.05      3.14 o 
  10   4  -2        2.21       -3.30      3.30 o 
   1   5  -2      185.75      195.36      2.95 o 
   2   5  -2      402.51      410.06      6.17 o 
   3   5  -2      143.68      139.15      4.70 o 
   4   5  -2       88.79       78.88      5.87 o 
   5   5  -2       23.71       18.63      4.36 o 
   6   5  -2       75.96       75.78      4.98 o 
   7   5  -2       18.07       23.73      4.53 o 
   8   5  -2        3.92       -0.98      2.84 o 
   9   5  -2        1.31        1.85      3.14 o 
  10   5  -2        0.23       -1.01      3.44 o 
   0   6  -2      177.78      171.24      4.08 o 
   1   6  -2       11.62       11.46      1.30 o 
   2   6  -2       32.93       34.96      2.73 o 
   3   6  -2      200.91      198.15      5.87 o 
   4   6  -2       21.24       22.28      3.08 o 
   5   6  -2       81.38       85.82      4.92 o 
   6   6  -2       10.24        5.80      2.89 o 
   7   6  -2        5.06        5.18      2.96 o 
   8   6  -2        2.46        2.73      3.08 o 
   9   6  -2        3.78        5.93      3.38 o 
  10   6  -2        0.42        3.02      5.54 o 
   1   7  -2        0.40       -0.89      0.89 o 
   2   7  -2      181.16      184.10      3.89 o 
   3   7  -2       22.81       20.08      2.79 o 
   4   7  -2      107.01      108.63      4.97 o 
   5   7  -2       25.34       24.39      3.78 o 
   6   7  -2       12.43       11.93      3.25 o 
   7   7  -2        2.81       -0.22      2.84 o 
   8   7  -2        0.02       -3.19      3.19 o 
   9   7  -2        0.88        6.42      3.86 o 
   0   8  -2       25.49       22.20      2.05 o 
   1   8  -2       31.54       30.53      1.94 o 
   2   8  -2        8.06        9.46      1.50 o 
   3   8  -2       74.15       73.34      6.55 o 
   4   8  -2       26.14       32.40      7.05 o 
   5   8  -2       46.10       39.31      4.21 o 
   6   8  -2        1.74        6.38      3.36 o 
   7   8  -2        1.84        4.90      3.44 o 
   8   8  -2        1.49        0.42      3.80 o 
   9   8  -2        0.51        2.35      5.20 o 
   1   9  -2       27.43       29.76      3.93 o 
   2   9  -2        5.74        3.60      2.13 o 
   3   9  -2        2.33        4.96      4.62 o 
   4   9  -2        6.02        6.07      3.44 o 
   5   9  -2       18.83       13.35      4.11 o 
   6   9  -2        5.38        4.88      4.62 o 
   7   9  -2        1.66       -0.01      3.38 o 
   8   9  -2        0.38        0.09      3.86 o 
   0  10  -2       26.15       24.50      3.19 o 
   1  10  -2        5.25        5.38      1.69 o 
   2  10  -2        7.41        8.93      2.46 o 
   3  10  -2        7.92        6.24      4.28 o 
   4  10  -2        0.87        0.65      2.66 o 
   5  10  -2        4.40        4.97      3.18 o 
   6  10  -2        2.13        1.72      5.62 o 
   7  10  -2        3.13        5.08      3.70 o 
   1  11  -2        0.26        1.34      2.52 o 
   2  11  -2        9.05        6.55      3.19 o 
   3  11  -2        1.14        2.18      2.50 o 
   4  11  -2        0.84        0.06      2.62 o 
   5  11  -2        1.16        2.25      4.53 o 
   6  11  -2        0.16        1.99      3.49 o 
   1  12  -2        0.47       -0.17      2.69 o 
   2  12  -2        3.41       -2.69      2.69 o 
   3  12  -2        2.06        2.18      3.19 o 
   4  12  -2        3.71        8.90      4.03 o 
   5  12  -2        0.16        4.71      3.78 o 
   2  13  -2        0.24       -2.85      2.85 o 
   3  13  -2        0.87        3.52      3.19 o 
   2   0  -1     7182.10     6858.80    141.65 o 
   4   0  -1       97.06       97.85      4.87 o 
   6   0  -1       62.58       64.11      5.37 o 
   8   0  -1       44.52       47.09      4.04 o 
  10   0  -1        3.97        4.06      3.01 o 
   0   1  -1     2738.89     2656.68     54.71 o 
   2   1  -1      193.81      179.58      5.04 o 
   3   1  -1       50.46       45.99      3.02 o 
   4   1  -1      155.16      150.38      6.38 o 
   5   1  -1       88.22       91.43      5.20 o 
   6   1  -1       59.60       61.97      4.11 o 
   7   1  -1       10.21        8.30      1.92 o 
   8   1  -1       11.21        9.57      2.19 o 
   9   1  -1       25.97       26.35      2.28 o 
  10   1  -1       10.68       14.09      2.84 o 
  11   1  -1        0.19        6.01      2.80 o 
   1   2  -1    16084.77    15158.38    292.96 o 
   2   2  -1     3125.71     3021.72     62.10 o 
   3   2  -1      318.52      315.53      7.72 o 
   4   2  -1      454.57      465.89     10.57 o 
   5   2  -1       97.16      101.93      2.95 o 
   6   2  -1       13.48       12.19      2.04 o 
   7   2  -1       14.30       12.63      2.12 o 
   8   2  -1        4.03        3.73      1.72 o 
   9   2  -1        1.90        0.74      2.89 o 
  10   2  -1        0.64        1.34      2.61 o 
  11   2  -1        1.44        0.66      2.72 o 
   0   3  -1     4224.12     4154.86     59.39 o 
   1   3  -1     2893.58     2866.01     29.59 o 
   2   3  -1     2406.45     2309.93     49.68 o 
   3   3  -1      672.34      660.07     10.92 o 
   4   3  -1       59.85       57.45      3.69 o 
   5   3  -1      144.64      144.45      4.06 o 
   6   3  -1       11.92       12.63      1.89 o 
   7   3  -1       17.99       16.16      2.32 o 
   8   3  -1       30.28       23.45      5.62 o 
   9   3  -1        7.93        1.67      4.03 o 
  10   3  -1        1.77        3.32      2.57 o 
   1   4  -1      598.60      564.58      7.43 o 
   2   4  -1      321.49      301.89      4.83 o 
   3   4  -1      656.80      607.05     11.20 o 
   4   4  -1      245.36      246.55      6.63 o 
   5   4  -1       37.07       37.17      2.46 o 
   6   4  -1       39.13       47.49      4.04 o 
   7   4  -1       12.45       16.17      3.32 o 
   8   4  -1       12.69        6.72      5.62 o 
   9   4  -1        1.73       -0.32      5.37 o 
  10   4  -1        3.36        8.12      2.97 o 
   0   5  -1      220.98      223.73      6.71 o 
   1   5  -1       40.50       37.49      1.79 o 
   2   5  -1     1140.65     1100.62     19.80 o 
   3   5  -1      956.05      918.64     15.89 o 
   4   5  -1       26.12       28.03      4.36 o 
   5   5  -1        3.24        7.05      3.69 o 
   6   5  -1        3.25        3.42      2.65 o 
   7   5  -1        4.86        3.52      2.85 o 
   8   5  -1        7.50        5.88      3.18 o 
   9   5  -1        1.32        4.78      3.32 o 
  10   5  -1        0.58        3.06      3.67 o 
   1   6  -1       71.26       67.85      1.81 o 
   2   6  -1      143.04      155.93      4.68 o 
   3   6  -1       34.75       38.63      3.18 o 
   4   6  -1      176.00      174.25      9.23 o 
   5   6  -1       82.59       80.65      4.98 o 
   6   6  -1       34.86       28.10      3.78 o 
   7   6  -1       15.74       12.53      3.32 o 
   8   6  -1        1.08        4.11      3.01 o 
   9   6  -1        1.29        0.76      3.32 o 
  10   6  -1        0.01        3.97      4.20 o 
   0   7  -1      117.90      112.54      3.42 o 
   1   7  -1       18.11       21.19      1.36 o 
   2   7  -1       32.79       33.67      2.06 o 
   3   7  -1       24.84       21.56      2.84 o 
   4   7  -1      306.86      299.85     12.08 o 
   5   7  -1       19.23       18.98      4.95 o 
   6   7  -1       63.40       56.14      4.81 o 
   7   7  -1        4.97        8.29      3.14 o 
   8   7  -1        3.56        8.31      4.36 o 
   9   7  -1        0.09       -3.13      3.13 o 
   1   8  -1        6.49        9.74      1.45 o 
   2   8  -1       19.39       23.42      2.99 o 
   3   8  -1       28.15       27.49      3.08 o 
   4   8  -1       39.19       36.30      3.79 o 
   5   8  -1        7.14        5.74      3.02 o 
   6   8  -1        7.94       14.16      5.29 o 
   7   8  -1        1.32       -1.01      3.20 o 
   8   8  -1        3.49        9.36      3.79 o 
   9   8  -1        0.09       -3.67      3.67 o 
   0   9  -1       29.69       26.85      3.19 o 
   1   9  -1       16.19       14.56      1.64 o 
   2   9  -1       41.72       44.27      2.37 o 
   3   9  -1      104.44      106.00      4.90 o 
   4   9  -1        7.69        6.28      2.91 o 
   5   9  -1        6.65        9.27      3.38 o 
   6   9  -1        6.78        6.73      3.38 o 
   7   9  -1        0.27        1.93      3.56 o 
   8   9  -1        0.46       -0.47      4.20 o 
   1  10  -1        9.24        7.04      1.77 o 
   2  10  -1        4.22        6.91      2.29 o 
   3  10  -1        3.85        5.83      2.58 o 
   4  10  -1        0.78       -1.90      2.65 o 
   5  10  -1        9.02        7.67      3.46 o 
   6  10  -1        0.15        1.86      3.20 o 
   7  10  -1        4.60        6.93      3.84 o 
   0  11  -1       19.21       15.11      3.02 o 
   1  11  -1        0.07       -1.50      1.53 o 
   2  11  -1        0.88        1.85      2.85 o 
   3  11  -1        4.13        0.43      2.42 o 
   4  11  -1        6.02       -1.17      4.03 o 
   5  11  -1        0.63        5.39      3.19 o 
   6  11  -1        0.74        1.18      3.61 o 
   1  12  -1        5.15        7.55      3.02 o 
   2  12  -1        3.04        0.67      3.02 o 
   3  12  -1        2.82        5.54      3.52 o 
   4  12  -1        0.93        3.48      3.36 o 
   5  12  -1        0.07       -0.35      3.10 o 
   1  13  -1        1.99        1.01      3.02 o 
   2  13  -1        0.24       -2.85      2.85 o 
   3  13  -1        2.37        2.01      3.52 o 
   2   0   0    18017.99    16783.63    348.26 o 
   4   0   0      267.89      265.35      8.39 o 
   6   0   0      297.74      261.49      9.73 o 
   8   0   0        0.62        2.00      2.36 o 
  10   0   0        0.85        0.31      2.34 o 
   1   1   0      164.28      139.99      2.49 o 
   2   1   0        0.80        4.45      1.85 o 
   3   1   0        9.90       11.28      2.18 o 
   4   1   0       50.10       50.98      2.58 o 
   5   1   0      196.31      211.11      4.47 o 
   6   1   0        0.16       -0.16      1.51 o 
   7   1   0        4.80        5.39      1.87 o 
   8   1   0       11.39       12.65      1.84 o 
   9   1   0        2.21        2.01      1.79 o 
  10   1   0        0.61        2.12      2.47 o 
  11   1   0        3.69        5.92      2.75 o 
   0   2   0     2924.78     2798.50     57.74 o 
   1   2   0     6838.96     6570.80     95.42 o 
   2   2   0     9850.03     9843.26    201.91 o 
   3   2   0      343.42      344.11      5.05 o 
   4   2   0      339.66      352.01      4.94 o 
   5   2   0       48.10       48.38      1.96 o 
   6   2   0        5.01        5.27      1.45 o 
   7   2   0      124.43      127.48      3.83 o 
   8   2   0        1.80       -0.37      1.71 o 
   9   2   0        3.79        5.94      2.55 o 
  10   2   0        0.23        0.70      2.53 o 
  11   2   0        1.23        0.44      2.64 o 
   1   3   0     1693.04     1648.66     23.69 o 
   2   3   0     1307.07     1270.66     19.41 o 
   3   3   0     1089.94     1057.64     16.41 o 
   4   3   0      135.33      136.40      3.54 o 
   5   3   0       23.56       23.79      1.91 o 
   6   3   0       36.65       36.53      2.11 o 
   7   3   0       25.36       27.32      2.07 o 
   8   3   0        8.91        7.34      3.01 o 
   9   3   0       10.35        7.89      3.60 o 
  10   3   0        1.81        3.68      2.79 o 
   0   4   0        0.02        1.83      1.51 o 
   1   4   0      821.35      845.19     11.66 o 
   2   4   0        9.64        9.87      0.80 o 
   3   4   0       16.50       16.92      1.25 o 
   4   4   0        0.28        0.04      0.96 o 
   5   4   0        1.71       -1.42      1.42 o 
   6   4   0       85.57       82.42      4.51 o 
   7   4   0        1.87        1.36      2.60 o 
   8   4   0        8.97       16.95      3.61 o 
   9   4   0        2.99        2.39      3.13 o 
  10   4   0        0.01        2.71      2.80 o 
   1   5   0      117.36      118.74      2.68 o 
   2   5   0        6.35        6.72      2.65 o 
   3   5   0      155.28      139.15      2.96 o 
   4   5   0       88.56       86.10      3.69 o 
   5   5   0      491.44      459.87     14.10 o 
   6   5   0       16.45       11.35      2.79 o 
   7   5   0       58.36       55.03      6.71 o 
   8   5   0        5.76       11.62      3.42 o 
   9   5   0        0.93       -2.84      2.84 o 
  10   5   0        0.20       -0.12      2.80 o 
   0   6   0        7.26        8.65      1.41 o 
   1   6   0        5.81        4.87      0.91 o 
   2   6   0        0.27        0.60      0.83 o 
   3   6   0       17.14       15.36      2.49 o 
   4   6   0        7.13       -2.69      2.85 o 
   5   6   0       29.10       38.52      4.03 o 
   6   6   0       40.44       39.32      6.71 o 
   7   6   0       39.30       37.36      4.27 o 
   8   6   0        4.67        2.01      3.52 o 
   9   6   0        2.16        1.53      3.44 o 
  10   6   0        0.20       -1.27      2.79 o 
   1   7   0       13.91       15.47      1.28 o 
   2   7   0      145.63      145.32      2.86 o 
   3   7   0        9.64       13.68      4.36 o 
   4   7   0      158.97      142.29      8.06 o 
   5   7   0        0.80        3.47      3.27 o 
   6   7   0        9.06        9.80      3.26 o 
   7   7   0        1.36       -1.68      4.03 o 
   8   7   0        0.29       -2.98      2.98 o 
   9   7   0        0.01        2.09      7.05 o 
   0   8   0       35.51       31.20      2.94 o 
   1   8   0       37.37       36.31      2.54 o 
   2   8   0        7.12        9.58      1.60 o 
   3   8   0        0.44        1.36      2.29 o 
   4   8   0        8.25        6.49      2.79 o 
   5   8   0       14.16       17.82      3.78 o 
   6   8   0       66.72       56.82      4.92 o 
   7   8   0        0.13       -3.02      3.02 o 
   8   8   0        9.32       12.95      4.28 o 
   9   8   0        0.03       -3.58      3.58 o 
   1   9   0        5.92        6.72      1.51 o 
   2   9   0       27.02       27.01      2.21 o 
   3   9   0       55.07       57.45      4.18 o 
   4   9   0       57.77       67.42      4.71 o 
   5   9   0       50.03       38.69      5.37 o 
   6   9   0        0.11        0.34      2.97 o 
   7   9   0        0.56        2.87      3.32 o 
   8   9   0        0.17        2.00      3.73 o 
   0  10   0        0.30        0.67      2.01 o 
   1  10   0       27.96       28.65      2.16 o 
   2  10   0        2.52       -0.37      1.52 o 
   3  10   0        3.34        4.00      2.46 o 
   4  10   0        4.94        7.26      2.94 o 
   5  10   0        8.04        2.70      2.91 o 
   6  10   0        0.01       -0.18      3.20 o 
   7  10   0        0.02       -4.20      4.20 o 
   1  11   0       43.22       43.31      3.02 o 
   2  11   0       34.49       32.90      4.36 o 
   3  11   0       17.75       19.73     10.07 o 
   4  11   0        7.03        4.51      2.96 o 
   5  11   0        0.02        1.46      3.06 o 
   6  11   0        0.78        5.09      3.55 o 
   0  12   0        0.31       -2.35      2.35 o 
   1  12   0        1.92        2.52      2.69 o 
   2  12   0        3.59        1.51      3.02 o 
   3  12   0        0.00       -2.01      3.02 o 
   4  12   0        0.08        0.87      2.90 o 
   5  12   0        0.08       -0.03      3.10 o 
   1  13   0       13.47       18.97      3.86 o 
   2  13   0        0.00        0.50      3.02 o 
   3  13   0        0.77        2.01      3.19 o 
   2   0   1     7180.84     6827.24    100.88 o 
   4   0   1       97.25       94.80      3.38 o 
   6   0   1       62.66       65.35      3.67 o 
   8   0   1       44.53       44.54      3.38 o 
  10   0   1        3.97        0.79      2.91 o 
   0   1   1     2738.67     2652.48     38.69 o 
   1   1   1      110.63       83.89      2.27 o 
   2   1   1      193.61      175.06      2.56 o 
   3   1   1       50.63       50.01      1.77 o 
   4   1   1      155.46      152.53      4.18 o 
   5   1   1       88.33       87.94      2.93 o 
   6   1   1       59.48       67.24      2.33 o 
   7   1   1       10.19        7.46      1.51 o 
   8   1   1       11.24        6.89      1.72 o 
   9   1   1       25.96       27.03      2.07 o 
  10   1   1       10.66        6.99      2.64 o 
  11   1   1        0.19        2.48      5.12 o 
   1   2   1    16083.81    15187.87    219.85 o 
   2   2   1     3127.21     3040.39     35.98 o 
   3   2   1      318.41      315.49      4.73 o 
   4   2   1      454.89      470.72      6.14 o 
   5   2   1       97.16      100.35      3.08 o 
   6   2   1       13.51       14.67      1.86 o 
   7   2   1       14.30       12.06      1.68 o 
   8   2   1        4.02        4.62      2.42 o 
   9   2   1        1.90        3.86      2.45 o 
  10   2   1        0.63        3.93      2.79 o 
  11   2   1        1.44        5.85      3.44 o 
   0   3   1     4222.78     4086.08     59.51 o 
   1   3   1     2894.02     2904.00     34.39 o 
   2   3   1     2407.42     2310.32     34.39 o 
   3   3   1      671.81      661.64     15.11 o 
   4   3   1       59.68       59.50      1.94 o 
   5   3   1      144.69      136.96      4.71 o 
   6   3   1       11.97       11.62      1.53 o 
   7   3   1       18.00       16.87      2.29 o 
   8   3   1       30.24       27.45      3.62 o 
   9   3   1        7.93        8.01      4.95 o 
  10   3   1        1.77        4.60      2.73 o 
   1   4   1      598.34      564.43      9.53 o 
   2   4   1      321.86      314.72      5.81 o 
   3   4   1      656.67      598.21     10.28 o 
   4   4   1      245.66      243.68      7.89 o 
   5   4   1       37.07       40.63      2.54 o 
   6   4   1       39.12       41.70      2.69 o 
   7   4   1       12.45        9.88      3.01 o 
   8   4   1       12.69       11.87      3.78 o 
   9   4   1        1.73       -0.23      2.44 o 
  10   4   1        3.36        4.13      2.75 o 
   0   5   1      220.86      223.91      4.68 o 
   1   5   1       40.67       38.83      1.41 o 
   2   5   1     1140.15     1122.06     12.50 o 
   3   5   1      955.73      901.35     15.01 o 
   4   5   1       26.12       27.62      1.85 o 
   5   5   1        3.24       -1.17      3.19 o 
   6   5   1        3.25        6.63      3.44 o 
   7   5   1        4.89        0.82      2.67 o 
   8   5   1        7.52        4.62      3.32 o 
   9   5   1        1.31        1.03      2.64 o 
  10   5   1        0.58        2.55      2.88 o 
   1   6   1       71.18       67.05      1.86 o 
   2   6   1      143.13      148.54      2.82 o 
   3   6   1       34.74       41.29      2.33 o 
   4   6   1      176.03      186.47      8.90 o 
   5   6   1       82.57       78.41      4.59 o 
   6   6   1       34.88       26.63      3.68 o 
   7   6   1       15.76       16.43      3.49 o 
   8   6   1        1.08        4.48      3.18 o 
   9   6   1        1.29        4.47      2.71 o 
  10   6   1        0.01        5.45      3.09 o 
   0   7   1      117.92      112.02      4.20 o 
   1   7   1       18.10       20.25      1.60 o 
   2   7   1       32.84       35.45      1.99 o 
   3   7   1       24.90       25.10      4.70 o 
   4   7   1      306.67      299.62     17.04 o 
   5   7   1       19.23       15.15      3.19 o 
   6   7   1       63.51       58.44      4.92 o 
   7   7   1        4.98        7.99      3.94 o 
   8   7   1        3.55        3.19      3.86 o 
   9   7   1        0.09        0.04      3.00 o 
   1   8   1        6.51        4.49      1.23 o 
   2   8   1       19.37       24.67      2.93 o 
   3   8   1       28.14       34.48      3.37 o 
   4   8   1       39.15       36.58      6.29 o 
   5   8   1        7.13        5.49      2.79 o 
   6   8   1        7.94        5.54      3.14 o 
   7   8   1        1.32       -0.55      3.14 o 
   8   8   1        3.49        0.12      3.46 o 
   9   8   1        0.09        1.69      2.98 o 
   0   9   1       29.65       29.04      2.53 o 
   1   9   1       16.25       19.34      1.84 o 
   2   9   1       41.70       46.54      2.54 o 
   3   9   1      104.42      119.27      5.14 o 
   4   9   1        7.68        4.67      5.04 o 
   5   9   1        6.67        8.70      5.79 o 
   6   9   1        6.78        1.60      3.01 o 
   7   9   1        0.27       -2.60      3.09 o 
   8   9   1        0.46        7.31      3.91 o 
   1  10   1        9.22        8.92      1.66 o 
   2  10   1        4.21        3.46      1.65 o 
   3  10   1        3.86        4.05      2.62 o 
   4  10   1        0.79        0.90      2.65 o 
   5  10   1        9.02        7.46      3.32 o 
   6  10   1        0.15       -2.97      2.97 o 
   7  10   1        4.60        0.39      3.37 o 
   0  11   1       19.21       20.64      3.19 o 
   1  11   1        0.07       -0.40      1.65 o 
   2  11   1        0.88       -0.31      1.75 o 
   3  11   1        4.13        5.07      3.02 o 
   4  11   1        6.02        5.39      4.78 o 
   5  11   1        0.63        0.42      2.97 o 
   6  11   1        0.74       28.08     22.07 o 
   1  12   1        5.15        8.51      2.13 o 
   2  12   1        3.04        5.37      3.36 o 
   3  12   1        2.82        0.50      3.19 o 
   4  12   1        0.93       -3.02      3.19 o 
   5  12   1        0.07        1.39      3.19 o 
   0  13   1        1.73        2.01      2.85 o 
   1  13   1        1.99       -2.69      2.69 o 
   2  13   1        0.24       -2.01      3.02 o 
   3  13   1        2.37        3.36      3.52 o 
   2   0   2     3170.54     3104.71     36.98 o 
   4   0   2      668.07      665.39     11.85 o 
   6   0   2       54.21       66.56      2.98 o 
   8   0   2        5.40        5.31      2.14 o 
  10   0   2        7.98       10.51      3.20 o 
   1   1   2     2654.55     2500.56     25.70 o 
   2   1   2     2491.31     2517.05     26.16 o 
   3   1   2       17.96       19.01      1.11 o 
   4   1   2      852.47      863.44     10.31 o 
   5   1   2       25.23       29.15      1.93 o 
   6   1   2       30.37       35.43      1.95 o 
   7   1   2       31.06       35.47      2.10 o 
   8   1   2       19.44       18.07      1.77 o 
   9   1   2        1.72        3.67      1.79 o 
  10   1   2        5.51        9.15      2.31 o 
  11   1   2        0.98        8.90      4.70 o 
   0   2   2      898.34      858.59     12.93 o 
   1   2   2     2433.05     2353.92     21.75 o 
   2   2   2     1449.95     1394.67     16.92 o 
   3   2   2      391.47      420.21      5.97 o 
   4   2   2       28.71       26.28      1.44 o 
   5   2   2       50.01       54.38      2.24 o 
   6   2   2        5.32        6.75      1.32 o 
   7   2   2       39.47       38.30      2.16 o 
   8   2   2        0.08       -0.73      1.71 o 
   9   2   2       18.57       19.57      3.54 o 
  10   2   2        3.61        1.70      3.28 o 
  11   2   2        1.33        2.46      3.14 o 
   1   3   2      584.43      556.59      7.45 o 
   2   3   2      991.65      966.75     12.44 o 
   3   3   2      247.13      230.34      3.59 o 
   4   3   2      297.24      290.33      4.24 o 
   5   3   2       36.68       40.26      2.29 o 
   6   3   2       28.61       26.40      1.90 o 
   7   3   2        6.62        2.31      1.70 o 
   8   3   2        5.04        3.01      1.81 o 
   9   3   2        4.54        5.59      2.57 o 
  10   3   2        0.51        1.68      2.71 o 
   0   4   2      361.78      366.55      9.57 o 
   1   4   2      136.00      131.32      3.76 o 
   2   4   2      221.30      215.69      4.55 o 
   3   4   2      294.43      275.05      4.71 o 
   4   4   2       39.94       38.88      2.94 o 
   5   4   2       24.94       21.71      3.36 o 
   6   4   2      119.65      119.24      3.73 o 
   7   4   2       17.80       13.75      2.63 o 
   8   4   2       14.75       17.28      2.87 o 
   9   4   2        1.53        0.68      2.53 o 
  10   4   2        2.21       -0.48      2.68 o 
   1   5   2      185.64      195.80      4.26 o 
   2   5   2      402.74      398.65      6.87 o 
   3   5   2      143.65      140.91      3.81 o 
   4   5   2       88.84       84.12      2.68 o 
   5   5   2       23.71       22.24      2.18 o 
   6   5   2       76.03       76.15      4.92 o 
   7   5   2       18.08       19.93      3.61 o 
   8   5   2        3.92        3.31      2.56 o 
   9   5   2        1.31        3.86      2.63 o 
  10   5   2        0.23        0.26      2.70 o 
   0   6   2      178.09      176.78      4.32 o 
   1   6   2       11.55       11.89      1.13 o 
   2   6   2       32.88       31.97      1.60 o 
   3   6   2      201.18      194.40      7.05 o 
   4   6   2       21.23       16.11      4.20 o 
   5   6   2       81.28       78.50      4.85 o 
   6   6   2       10.25       13.72      3.08 o 
   7   6   2        5.08        3.78      6.29 o 
   8   6   2        2.46        2.71      2.42 o 
   9   6   2        3.79        2.42      2.77 o 
  10   6   2        0.42       -4.20      5.20 o 
   1   7   2        0.40       -0.25      0.97 o 
   2   7   2      181.17      188.01      3.52 o 
   3   7   2       22.78       20.85      2.79 o 
   4   7   2      107.08      107.97      5.02 o 
   5   7   2       25.34       19.12      3.30 o 
   6   7   2       12.42        4.18      2.96 o 
   7   7   2        2.81        4.83      3.78 o 
   8   7   2        0.02       -2.41      2.41 o 
   9   7   2        0.87       -0.34      3.36 o 
   0   8   2       25.40       22.61      2.29 o 
   1   8   2       31.59       30.31      1.77 o 
   2   8   2        8.09        8.84      1.63 o 
   3   8   2       74.10       71.68      5.79 o 
   4   8   2       26.13       33.36      3.58 o 
   5   8   2       46.09       37.94      3.96 o 
   6   8   2        1.74        5.25      3.08 o 
   7   8   2        1.83        6.89      3.44 o 
   8   8   2        1.49        2.45      2.76 o 
   9   8   2        0.51        4.15      3.06 o 
   1   9   2       27.46       27.82      2.13 o 
   2   9   2        5.75        5.35      2.42 o 
   3   9   2        2.32        0.17      2.41 o 
   4   9   2        6.02        8.98      2.84 o 
   5   9   2       18.82       19.05      6.71 o 
   6   9   2        5.38        9.06      3.42 o 
   7   9   2        1.65       -0.34      3.20 o 
   8   9   2        0.38       -2.71      2.71 o 
   0  10   2       26.15       24.67      3.52 o 
   1  10   2        5.24        7.27      1.69 o 
   2  10   2        7.40        6.56      1.80 o 
   3  10   2        7.93        8.15      2.66 o 
   4  10   2        0.87        3.90      2.82 o 
   5  10   2        4.40        3.40      3.08 o 
   6  10   2        2.13        5.45      5.96 o 
   7  10   2        3.13       -0.52      3.38 o 
   1  11   2        0.25        0.13      1.72 o 
   2  11   2        9.05        9.12      2.00 o 
   3  11   2        1.14       -1.19      2.60 o 
   4  11   2        0.84        2.79      2.84 o 
   5  11   2        1.16       -0.88      5.37 o 
   6  11   2        0.16       -0.58      3.20 o 
   0  12   2        7.23        7.05      3.02 o 
   1  12   2        0.47       -0.18      1.89 o 
   2  12   2        3.41        2.86      2.05 o 
   3  12   2        2.06        6.55      3.69 o 
   4  12   2        3.71        3.68      3.10 o 
   5  12   2        0.16       -0.10      3.14 o 
   1  13   2        1.07       -1.31      1.96 o 
   2  13   2        0.24       -2.52      3.02 o 
   3  13   2        0.87        1.51      3.52 o 
   2   0   3      156.86      155.47      2.74 o 
   4   0   3      325.86      326.68      5.35 o 
   6   0   3       39.49       40.51      2.52 o 
   8   0   3       46.55       43.20      3.13 o 
  10   0   3       12.80        7.05      4.53 o 
   0   1   3      771.43      792.42     13.59 o 
   1   1   3       36.30       35.86      1.10 o 
   2   1   3     1764.25     1716.42     18.16 o 
   3   1   3      141.38      146.09      2.17 o 
   4   1   3       30.39       34.27      1.65 o 
   5   1   3       61.82       62.14      1.78 o 
   6   1   3       57.20       64.97      2.07 o 
   7   1   3       30.31       30.60      1.82 o 
   8   1   3       21.36       23.37      2.18 o 
   9   1   3        2.28        4.85      2.04 o 
  10   1   3        0.13        4.58      2.70 o 
  11   1   3        0.33       -0.67      4.36 o 
   1   2   3      816.46      768.35      8.32 o 
   2   2   3      351.45      353.66      4.97 o 
   3   2   3      328.16      320.63      4.37 o 
   4   2   3      232.52      247.99      3.55 o 
   5   2   3      214.95      223.41      4.07 o 
   6   2   3       36.08       42.20      2.03 o 
   7   2   3       49.34       54.24      2.46 o 
   8   2   3       19.68       19.74      2.45 o 
   9   2   3        2.58        3.03      2.15 o 
  10   2   3        8.38       14.81      2.96 o 
   0   3   3     1504.57     1547.13     23.14 o 
   1   3   3     2234.02     2199.58     23.11 o 
   2   3   3      131.74      139.22      2.76 o 
   3   3   3      311.76      328.77      4.33 o 
   4   3   3      179.01      163.08      3.50 o 
   5   3   3       28.94       30.55      2.29 o 
   6   3   3       89.26       89.97      3.37 o 
   7   3   3       15.44       18.15      2.08 o 
   8   3   3        1.31        0.69      1.84 o 
   9   3   3        3.32        1.63      2.58 o 
  10   3   3        0.07        3.66      2.57 o 
   1   4   3      558.20      558.76      6.57 o 
   2   4   3      419.15      444.66      6.55 o 
   3   4   3       61.89       59.50      2.35 o 
   4   4   3      428.95      436.18      8.15 o 
   5   4   3        7.47        7.18      1.83 o 
   6   4   3      113.85      119.73      3.31 o 
   7   4   3       33.76       32.45      2.39 o 
   8   4   3        1.01       -0.63      2.32 o 
   9   4   3        6.76        5.23      2.68 o 
  10   4   3        0.61        0.67      2.72 o 
   0   5   3     1263.34     1270.38     16.11 o 
   1   5   3      265.27      265.68      3.36 o 
   2   5   3      336.50      327.52      5.44 o 
   3   5   3      104.94      105.07      2.89 o 
   4   5   3      111.02      107.10      4.53 o 
   5   5   3       24.43       27.97      3.10 o 
   6   5   3       23.15       28.48      2.84 o 
   7   5   3       18.35       18.15      2.72 o 
   8   5   3        6.20        4.85      2.54 o 
   9   5   3        0.62        3.48      2.58 o 
  10   5   3        0.32       -1.47      2.53 o 
   1   6   3      151.96      152.35      2.46 o 
   2   6   3      104.06      110.25      3.00 o 
   3   6   3       21.14       21.48      2.52 o 
   4   6   3       29.69       27.24      2.00 o 
   5   6   3       43.52       36.69      3.68 o 
   6   6   3       25.33       25.50      4.28 o 
   7   6   3        5.12       10.97      2.54 o 
   8   6   3        2.95        1.51      2.52 o 
   9   6   3        0.57        6.14      2.92 o 
   0   7   3      548.59      567.56     10.49 o 
   1   7   3        7.43        7.68      1.02 o 
   2   7   3       47.14       45.13      1.99 o 
   3   7   3        1.94        2.38      1.73 o 
   4   7   3       37.45       32.89      3.49 o 
   5   7   3        8.41        8.90      2.97 o 
   6   7   3        0.15       -0.57      2.89 o 
   7   7   3        7.01        6.43      2.61 o 
   8   7   3        1.27       -1.34      2.42 o 
   9   7   3        0.22       -0.74      2.67 o 
   1   8   3       52.68       54.96      2.15 o 
   2   8   3       24.95       24.24      1.79 o 
   3   8   3       11.42        9.44      2.60 o 
   4   8   3        9.80       10.52      2.79 o 
   5   8   3        0.85        4.36      3.52 o 
   6   8   3        0.15        1.12      2.96 o 
   7   8   3        1.44        0.53      2.44 o 
   8   8   3        2.72        4.37      4.67 o 
   9   8   3        0.26       -4.70      4.70 o 
   0   9   3       12.05       12.00      2.17 o 
   1   9   3       14.88       15.65      2.24 o 
   2   9   3        5.37        8.04      1.72 o 
   3   9   3       15.43       17.26      2.96 o 
   4   9   3        4.81        5.15      2.67 o 
   5   9   3       10.41        5.41      2.94 o 
   6   9   3        1.40        2.26      2.42 o 
   7   9   3        0.03        0.96      2.68 o 
   8   9   3        1.43        0.55      3.29 o 
   1  10   3       25.35       23.57      2.20 o 
   2  10   3        0.65        1.92      1.60 o 
   3  10   3        1.07        0.49      6.88 o 
   4  10   3        2.84       -1.40      2.62 o 
   5  10   3        7.06        3.47      2.91 o 
   6  10   3        0.29        5.05      2.58 o 
   7  10   3        0.29       -0.83      2.67 o 
   0  11   3        9.68       16.11      3.36 o 
   1  11   3        1.65       -1.51      1.66 o 
   2  11   3        1.97        1.10      1.70 o 
   3  11   3        0.12       -1.70      4.53 o 
   4  11   3        0.49       -0.40      2.74 o 
   5  11   3        2.00        7.93      2.74 o 
   6  11   3        3.89        4.50      2.82 o 
   1  12   3        2.42        4.65      2.13 o 
   2  12   3        2.73        3.57      2.01 o 
   3  12   3        0.55       -2.61      2.61 o 
   4  12   3        0.22        0.15      2.78 o 
   5  12   3        0.48       -0.97      4.20 o 
   0  13   3        0.18       -2.52      2.52 o 
   1  13   3        0.54        0.17      2.07 o 
   2  13   3        0.05        3.36      3.19 o 
   3  13   3        0.11       -3.36      3.52 o 
   0   0   4     3858.12     3763.22     77.54 o 
   2   0   4      331.74      342.46      4.89 o 
   4   0   4      703.65      720.23      9.99 o 
   6   0   4       83.54       86.30      3.18 o 
   8   0   4       53.79       54.64      3.32 o 
  10   0   4        0.02       -1.17      4.20 o 
   1   1   4      203.21      193.16      2.62 o 
   2   1   4      127.79      123.68      2.38 o 
   3   1   4       68.62       64.80      1.68 o 
   4   1   4        7.75       10.05      1.00 o 
   5   1   4      111.54      112.48      2.23 o 
   6   1   4       32.29       38.16      2.84 o 
   7   1   4        1.12        1.78      1.26 o 
   8   1   4       44.63       41.94      2.46 o 
   9   1   4        0.09       -2.28      2.82 o 
  10   1   4       15.50       15.02      2.77 o 
   0   2   4       80.61       78.70      3.36 o 
   1   2   4       91.73       94.93      1.70 o 
   2   2   4       35.34       35.16      1.44 o 
   3   2   4     1744.70     1760.92     18.97 o 
   4   2   4       67.19       63.93      1.96 o 
   5   2   4       33.44       34.21      1.61 o 
   6   2   4       29.82       29.56      1.61 o 
   7   2   4       22.64       21.14      1.85 o 
   8   2   4       30.89       40.01      2.78 o 
   9   2   4        7.85       13.09      2.30 o 
  10   2   4        1.02        6.13      3.09 o 
   1   3   4       58.55       60.69      1.96 o 
   2   3   4       38.94       42.07      1.36 o 
   3   3   4      709.53      718.48      8.33 o 
   4   3   4       41.59       43.02      3.22 o 
   5   3   4       85.76       80.06      3.04 o 
   6   3   4       28.41       27.75      2.12 o 
   7   3   4        9.82        8.70      1.87 o 
   8   3   4       27.44       29.33      3.08 o 
   9   3   4        1.97        1.66      2.51 o 
  10   3   4        6.13        9.77      2.98 o 
   0   4   4      440.71      454.61      8.05 o 
   1   4   4      153.03      151.72      2.50 o 
   2   4   4      257.55      271.00      4.03 o 
   3   4   4      223.22      223.68      4.16 o 
   4   4   4       84.83       87.70      2.71 o 
   5   4   4       65.18       63.75      2.92 o 
   6   4   4        0.07        2.20      1.54 o 
   7   4   4        7.76        7.44      1.87 o 
   8   4   4       18.09       16.87      2.92 o 
   9   4   4        1.77       -0.17      2.54 o 
  10   4   4        2.27        4.65      2.81 o 
   1   5   4      765.13      823.33      8.54 o 
   2   5   4      254.43      268.86      4.84 o 
   3   5   4      114.70      116.22      2.79 o 
   4   5   4       21.75       22.77      1.85 o 
   5   5   4       21.22       19.33      1.97 o 
   6   5   4       34.28       31.82      2.21 o 
   7   5   4        0.05       -0.47      2.11 o 
   8   5   4        1.26        1.95      2.45 o 
   9   5   4        0.01       -0.74      2.49 o 
  10   5   4        0.36       -1.06      2.77 o 
   0   6   4      506.02      502.62      9.42 o 
   1   6   4       13.21       14.27      0.90 o 
   2   6   4      138.92      146.26      3.06 o 
   3   6   4       52.04       56.51      2.58 o 
   4   6   4       24.16       24.25      1.82 o 
   5   6   4       11.22        5.69      2.02 o 
   6   6   4        0.49       -2.20      2.20 o 
   7   6   4       13.93       11.24      2.61 o 
   8   6   4        1.08        2.05      2.49 o 
   9   6   4        2.69        0.95      2.80 o 
   1   7   4       89.37       90.29      3.17 o 
   2   7   4        9.56       10.19      1.63 o 
   3   7   4       17.29       14.83      1.65 o 
   4   7   4        9.34        8.21      2.17 o 
   5   7   4        4.34        5.30      2.47 o 
   6   7   4        0.25       -0.56      2.14 o 
   7   7   4        1.81        2.40      3.25 o 
   8   7   4        0.69        0.62      2.52 o 
   9   7   4        0.13        1.07      2.84 o 
   0   8   4       67.48       69.71      3.25 o 
   1   8   4       12.98       12.88      1.34 o 
   2   8   4       68.47       76.36      2.31 o 
   3   8   4        5.84        5.42      1.83 o 
   4   8   4       11.00       12.44      2.31 o 
   5   8   4        6.39        6.25      3.75 o 
   6   8   4        0.51        1.31      2.39 o 
   7   8   4        2.74        0.55      2.52 o 
   8   8   4        0.62       -2.67      2.67 o 
   1   9   4       28.77       27.12      1.97 o 
   2   9   4       10.18       12.50      1.74 o 
   3   9   4       14.20       16.64      2.36 o 
   4   9   4        0.71       -1.43      1.96 o 
   5   9   4        0.54        0.47      2.22 o 
   6   9   4        0.39       -0.87      2.37 o 
   7   9   4        0.23       -1.24      2.61 o 
   8   9   4        0.52       -0.14      2.79 o 
   0  10   4        5.53        7.35      2.26 o 
   1  10   4        1.79        0.84      1.74 o 
   2  10   4        4.80        8.45      1.83 o 
   3  10   4        3.88        2.02      1.99 o 
   4  10   4        1.82       -0.86      2.11 o 
   5  10   4        5.23        7.02      2.48 o 
   6  10   4        2.50        4.78      2.73 o 
   7  10   4        2.61        1.04      2.83 o 
   1  11   4        5.37        4.22      1.74 o 
   2  11   4        1.05       -1.39      1.61 o 
   3  11   4        2.32        0.60      2.48 o 
   4  11   4        5.08        6.09      2.45 o 
   5  11   4        3.76        7.07      3.68 o 
   6  11   4        0.74       -1.42      4.37 o 
   0  12   4        0.61       -2.01      2.52 o 
   1  12   4        0.49       -1.75      1.93 o 
   2  12   4        0.78        3.23      3.27 o 
   3  12   4        0.23        1.03      2.62 o 
   4  12   4        1.11        2.71      3.14 o 
   5  12   4        0.02       -1.31      3.13 o 
   1  13   4        1.14       -2.59      2.60 o 
   2  13   4        1.14        3.42      2.19 o 
   3  13   4        0.79       -3.02      3.02 o 
   2   0   5      305.49      311.90      6.13 o 
   4   0   5      295.88      325.60      5.78 o 
   6   0   5       24.94       26.53      2.22 o 
   8   0   5       20.54       29.09      4.28 o 
   0   1   5      140.71      132.42      4.03 o 
   1   1   5      363.75      364.86      6.11 o 
   2   1   5      369.40      363.68     13.23 o 
   3   1   5       71.89       74.63      1.73 o 
   4   1   5      347.06      348.34      4.33 o 
   5   1   5       58.89       53.98      1.72 o 
   6   1   5       47.87       48.02      1.90 o 
   7   1   5        3.59        3.56      1.49 o 
   8   1   5       22.62       27.20      2.17 o 
   9   1   5        6.72        7.15      2.35 o 
  10   1   5        1.06        7.34      2.58 o 
   1   2   5      136.93      141.29      2.50 o 
   2   2   5      157.28      158.36      2.52 o 
   3   2   5      131.94      140.65      2.39 o 
   4   2   5       72.67       68.09      3.63 o 
   5   2   5       11.58       12.42      1.20 o 
   6   2   5       49.90       49.01      2.18 o 
   7   2   5       25.34       22.54      1.87 o 
   8   2   5        6.01        6.78      2.09 o 
   9   2   5        4.73        0.18      1.99 o 
  10   2   5        2.17        6.29      6.88 o 
   0   3   5      284.99      276.76      4.35 o 
   1   3   5      101.45      101.66      1.92 o 
   2   3   5      709.01      744.85      8.52 o 
   3   3   5      141.99      145.03      2.45 o 
   4   3   5      127.89      127.97      2.49 o 
   5   3   5       13.17       15.77      2.29 o 
   6   3   5       49.55       46.42      3.49 o 
   7   3   5        2.11        0.87      1.67 o 
   8   3   5        0.91        0.72      1.79 o 
   9   3   5       17.55       23.30      3.49 o 
  10   3   5        0.94        3.76      3.27 o 
   1   4   5      101.50       99.20      1.67 o 
   2   4   5       54.10       58.66      2.06 o 
   3   4   5       80.48       81.97      4.33 o 
   4   4   5       92.50       89.95      3.08 o 
   5   4   5       68.51       71.72      2.81 o 
   6   4   5       38.58       38.21      2.38 o 
   7   4   5        8.14        7.70      1.87 o 
   8   4   5        2.27       -2.22      2.22 o 
   9   4   5        5.83        1.45      2.61 o 
  10   4   5        1.28        3.51      2.75 o 
   0   5   5      152.51      167.38      4.30 o 
   1   5   5      123.59      122.78      2.78 o 
   2   5   5      111.30      121.66      2.74 o 
   3   5   5        6.41        5.39      1.55 o 
   4   5   5        4.99        6.86      1.53 o 
   5   5   5       43.62       38.09      2.22 o 
   6   5   5        4.17        3.72      1.93 o 
   7   5   5       12.35       12.72      2.67 o 
   8   5   5        6.62        3.84      3.16 o 
   9   5   5        2.94        0.00      2.64 o 
  10   5   5        0.07        1.28      2.74 o 
   1   6   5       55.62       59.56      1.67 o 
   2   6   5       58.72       62.16      2.69 o 
   3   6   5        6.37        4.91      1.34 o 
   4   6   5        1.36       -0.50      1.32 o 
   5   6   5        5.08        4.94      1.53 o 
   6   6   5       25.71       23.25      2.74 o 
   7   6   5       13.46        9.17      2.83 o 
   8   6   5        4.66        8.87      2.81 o 
   9   6   5        0.42       -1.21      2.70 o 
   0   7   5        8.62        6.93      1.85 o 
   1   7   5        7.66        7.48      1.18 o 
   2   7   5       19.07       19.23      1.94 o 
   3   7   5        7.38        5.31      1.47 o 
   4   7   5       25.24       28.37      2.06 o 
   5   7   5        6.19        2.78      2.03 o 
   6   7   5        1.31        4.24      2.36 o 
   7   7   5        3.01        2.31      2.39 o 
   8   7   5        0.03       -1.79      2.82 o 
   9   7   5        0.14        3.63      4.17 o 
   1   8   5       41.73       43.48      1.95 o 
   2   8   5        7.60        8.57      1.37 o 
   3   8   5        9.82        6.73      1.87 o 
   4   8   5       10.40       10.28      2.24 o 
   5   8   5        5.79        5.28      3.30 o 
   6   8   5        0.73        0.94      2.33 o 
   7   8   5        1.22       -0.28      2.52 o 
   8   8   5        1.64        3.25      2.84 o 
   0   9   5       27.84       29.42      3.19 o 
   1   9   5        2.15        4.34      2.13 o 
   2   9   5        7.00        5.20      1.47 o 
   3   9   5        1.14       -0.44      1.88 o 
   4   9   5        2.01       -0.70      3.48 o 
   5   9   5       10.53       10.27      2.57 o 
   6   9   5        3.97        5.50      3.09 o 
   7   9   5        0.84        1.90      2.61 o 
   8   9   5        0.59        2.49      2.92 o 
   1  10   5        8.29        7.64      1.85 o 
   2  10   5        2.67        4.31      2.36 o 
   3  10   5        3.03        3.43      2.09 o 
   4  10   5        1.38       -0.69      2.11 o 
   5  10   5        1.88        0.11      2.29 o 
   6  10   5        2.51        4.83      2.70 o 
   7  10   5        1.40        5.26      2.93 o 
   0  11   5        8.45        8.39      3.02 o 
   1  11   5        4.02        4.78      1.88 o 
   2  11   5        5.30        2.98      1.80 o 
   3  11   5        8.18        6.41      2.91 o 
   4  11   5        2.07        3.06      2.36 o 
   5  11   5        0.51        0.06      2.91 o 
   6  11   5        1.27        1.90      2.98 o 
   1  12   5        2.56        0.91      2.07 o 
   2  12   5        0.97        1.49      2.01 o 
   3  12   5        1.80        5.46      3.13 o 
   4  12   5        0.42       -2.89      2.89 o 
   0  13   5        1.27       -0.84      3.02 o 
   1  13   5        0.50        3.12      2.31 o 
   2  13   5        0.09        3.46      4.20 o 
   2   0   6      936.07      851.12     79.81 o 
   4   0   6      354.13      363.38      5.82 o 
   6   0   6       17.90       26.82      2.50 o 
   8   0   6       39.74       42.85      4.03 o 
  10   0   6        8.84       14.43      4.70 o 
   1   1   6      109.53      126.98      2.97 o 
   2   1   6       55.66       53.63      3.17 o 
   3   1   6       89.60       95.84      2.47 o 
   4   1   6       37.97       42.78      1.36 o 
   5   1   6       15.40       18.67      1.22 o 
   6   1   6       55.52       62.60      2.36 o 
   7   1   6       10.64       11.16      1.65 o 
   8   1   6        5.86        5.59      2.27 o 
   9   1   6        1.25        2.29      2.24 o 
  10   1   6        0.32        3.05      3.69 o 
   0   2   6      182.63      172.20      5.54 o 
   1   2   6      328.71      332.13      4.30 o 
   2   2   6      178.15      180.14      2.64 o 
   3   2   6       85.62       93.83      2.29 o 
   4   2   6      173.58      179.09      3.89 o 
   5   2   6       23.70       26.36      1.77 o 
   6   2   6       21.26       18.96      1.69 o 
   7   2   6        7.74        6.18      1.80 o 
   8   2   6        5.41        4.32      2.40 o 
   9   2   6       20.16       23.14      2.99 o 
  10   2   6        1.62        7.95      3.26 o 
   1   3   6       87.38       87.56      2.20 o 
   2   3   6      245.76      248.76      3.62 o 
   3   3   6      151.12      157.23      2.64 o 
   4   3   6       32.37       34.74      1.58 o 
   5   3   6       15.75       13.75      2.09 o 
   6   3   6        4.01        3.17      1.62 o 
   7   3   6        8.09        9.21      1.89 o 
   8   3   6        8.94       11.50      2.11 o 
   9   3   6        1.47        4.56      2.74 o 
  10   3   6        1.80       -2.91      5.62 o 
   0   4   6       23.99       25.34      2.85 o 
   1   4   6       22.38       20.77      1.04 o 
   2   4   6      422.60      414.17      4.90 o 
   3   4   6       97.06       95.05      2.16 o 
   4   4   6        6.15       10.52      1.65 o 
   5   4   6       31.57       37.05      2.21 o 
   6   4   6       53.82       53.76      2.69 o 
   7   4   6       13.85       13.14      2.91 o 
   8   4   6       15.03       11.10      2.76 o 
   9   4   6        0.41        2.03      2.56 o 
  10   4   6        0.00        2.95      3.50 o 
   1   5   6       23.64       23.10      1.14 o 
   2   5   6       21.67       23.49      1.53 o 
   3   5   6       23.50       22.05      1.69 o 
   4   5   6       51.19       50.25      2.52 o 
   5   5   6       40.08       39.80      2.32 o 
   6   5   6        5.19        5.01      1.69 o 
   7   5   6       12.19       16.74      2.70 o 
   8   5   6        3.43        2.07      2.52 o 
   9   5   6        0.29       -0.25      2.59 o 
   0   6   6       37.75       34.24      3.86 o 
   1   6   6        4.00        3.64      0.90 o 
   2   6   6       29.76       28.29      2.10 o 
   3   6   6       82.63       80.71      2.63 o 
   4   6   6       38.53       39.48      2.28 o 
   5   6   6        3.84        5.05      1.57 o 
   6   6   6        7.90        9.27      3.10 o 
   7   6   6        0.58       -0.76      2.87 o 
   8   6   6        5.79        2.25      2.52 o 
   9   6   6        1.01        3.01      3.60 o 
   1   7   6       21.72       23.13      2.08 o 
   2   7   6        5.78        5.57      1.25 o 
   3   7   6        3.58        3.70      1.42 o 
   4   7   6       27.76       30.20      2.14 o 
   5   7   6       17.64       18.13      2.61 o 
   6   7   6       17.35       18.26      2.84 o 
   7   7   6       10.38        9.99      2.69 o 
   8   7   6        1.74       -1.35      2.65 o 
   9   7   6        0.29       -0.17      2.77 o 
   0   8   6       10.13       12.37      2.25 o 
   1   8   6        2.98        3.35      1.17 o 
   2   8   6        8.75        8.07      1.37 o 
   3   8   6        5.38        6.40      1.62 o 
   4   8   6       20.04       20.67      3.33 o 
   5   8   6        7.92        9.85      2.48 o 
   6   8   6        2.65        0.06      3.42 o 
   7   8   6        1.49       -0.84      2.49 o 
   8   8   6        0.63        2.06      2.71 o 
   1   9   6        0.53        3.42      1.47 o 
   2   9   6        5.50        6.34      1.56 o 
   3   9   6        5.22        9.47      2.13 o 
   4   9   6        5.22        7.63      2.32 o 
   5   9   6        1.11       -0.38      2.20 o 
   6   9   6        0.03        2.72      2.62 o 
   7   9   6        3.47        6.38      3.72 o 
   0  10   6        3.99        0.40      2.22 o 
   1  10   6        0.19       -3.32      3.32 o 
   2  10   6        3.65        4.75      2.47 o 
   3  10   6        5.53        3.06      2.15 o 
   4  10   6        5.88        8.16      2.39 o 
   5  10   6        0.72       -1.52      2.31 o 
   6  10   6        0.06        1.16      3.05 o 
   7  10   6        0.50        3.09      2.92 o 
   1  11   6        3.82       -0.80      1.81 o 
   2  11   6        0.14        1.31      1.86 o 
   3  11   6        0.13       -0.89      2.79 o 
   4  11   6        0.54       -1.70      2.77 o 
   5  11   6        0.74        3.39      2.55 o 
   6  11   6        0.81       -1.51      4.70 o 
   0  12   6        1.07       -2.18      3.02 o 
   1  12   6        0.18       -1.44      2.18 o 
   2  12   6        0.30        1.66      1.94 o 
   3  12   6        0.18        2.17      4.20 o 
   4  12   6        0.71        2.92      4.62 o 
   1  13   6        0.05       -1.04      2.07 o 
   2  13   6        2.28       -0.84      3.52 o 
   2   0   7      101.11      108.09      2.86 o 
   4   0   7       25.17       29.92      3.14 o 
   6   0   7      133.41      131.26      7.56 o 
   8   0   7        1.77        2.37      2.60 o 
  10   0   7        1.70        8.56      4.70 o 
   0   1   7     3850.92     4111.99     85.43 o 
   1   1   7      888.90      938.09     10.59 o 
   2   1   7      410.00      443.83      5.09 o 
   3   1   7       26.16       29.15      1.37 o 
   4   1   7      143.97      143.93      2.97 o 
   5   1   7       46.06       41.70      2.38 o 
   6   1   7        3.96        3.77      1.38 o 
   7   1   7       27.56       26.71      1.99 o 
   8   1   7        5.44        8.12      2.39 o 
   9   1   7        0.27        0.27      2.20 o 
  10   1   7        1.19        2.81      3.02 o 
   1   2   7      368.96      383.23      5.81 o 
   2   2   7      350.40      390.12      5.27 o 
   3   2   7      126.05      134.08      2.79 o 
   4   2   7       37.08       38.85      2.52 o 
   5   2   7        5.81        6.67      1.36 o 
   6   2   7        3.14        1.55      1.33 o 
   7   2   7       20.76       19.49      2.07 o 
   8   2   7       12.34       18.05      3.15 o 
   9   2   7        1.73        3.44      2.38 o 
  10   2   7        2.26        6.50      2.61 o 
   0   3   7      345.34      344.07      5.41 o 
   1   3   7       59.80       58.77      2.06 o 
   2   3   7      134.24      140.93      5.41 o 
   3   3   7       17.57       20.73      1.48 o 
   4   3   7        8.69       10.20      1.98 o 
   5   3   7       44.43       45.70      2.67 o 
   6   3   7       38.62       38.77      2.32 o 
   7   3   7       28.57       29.37      2.32 o 
   8   3   7        4.48        4.64      2.03 o 
   9   3   7        1.14        0.80      2.21 o 
  10   3   7        0.13        0.20      3.25 o 
   1   4   7       37.62       37.75      1.71 o 
   2   4   7       81.37       86.66      2.08 o 
   3   4   7       55.71       52.79      1.83 o 
   4   4   7       29.66       28.57      2.12 o 
   5   4   7        4.95        4.73      1.53 o 
   6   4   7        1.94        1.35      1.60 o 
   7   4   7        5.38        3.70      1.82 o 
   8   4   7       14.50       14.50      2.35 o 
   9   4   7        1.39       -1.00      2.41 o 
  10   4   7        4.01        5.08      3.59 o 
   0   5   7        0.94        2.55      1.33 o 
   1   5   7       45.38       41.80      1.92 o 
   2   5   7        9.77        8.46      0.94 o 
   3   5   7       19.61       21.62      3.43 o 
   4   5   7       23.94       26.77      2.20 o 
   5   5   7       40.90       42.37      2.46 o 
   6   5   7       24.69       27.63      2.21 o 
   7   5   7       19.52       21.06      2.33 o 
   8   5   7        7.09       10.30      2.89 o 
   9   5   7        1.70        1.70      2.72 o 
   1   6   7        3.02        2.76      1.18 o 
   2   6   7       15.90       15.12      1.56 o 
   3   6   7        0.89        1.77      1.35 o 
   4   6   7        4.56        3.83      1.51 o 
   5   6   7       15.38       12.73      1.83 o 
   6   6   7        1.23        2.55      2.09 o 
   7   6   7        3.14       10.03      7.78 o 
   8   6   7        2.94        4.57      3.37 o 
   9   6   7        0.25       -1.08      2.75 o 
   0   7   7       38.85       40.29      2.17 o 
   1   7   7        0.20       -1.02      1.02 o 
   2   7   7        4.07        4.77      1.43 o 
   3   7   7       15.84       14.54      1.75 o 
   4   7   7        6.05        3.87      1.64 o 
   5   7   7        0.75        2.02      2.00 o 
   6   7   7       33.10       28.24      3.91 o 
   7   7   7        3.19       10.75      2.70 o 
   8   7   7        7.80        4.45      2.81 o 
   1   8   7        2.07        2.01      1.21 o 
   2   8   7       18.68       18.89      1.85 o 
   3   8   7       11.50        9.16      1.77 o 
   4   8   7        7.50        6.13      2.43 o 
   5   8   7       11.69       14.92      2.61 o 
   6   8   7        1.37        2.39      2.38 o 
   7   8   7        3.18        3.89      2.61 o 
   8   8   7        0.47        1.53      2.81 o 
   0   9   7        0.65        0.96      2.01 o 
   1   9   7        0.16        2.39      1.52 o 
   2   9   7        5.07        5.29      1.61 o 
   3   9   7        0.76       -1.12      1.85 o 
   4   9   7        2.53        5.78      2.30 o 
   5   9   7        5.18        8.48      2.49 o 
   6   9   7        1.17        3.31      2.53 o 
   7   9   7        0.57       -1.94      2.58 o 
   1  10   7        2.76        3.87      1.70 o 
   2  10   7        6.53        4.30      1.90 o 
   3  10   7        2.94        3.29      2.70 o 
   4  10   7        4.87        5.05      2.40 o 
   5  10   7        0.96       -1.87      2.19 o 
   6  10   7        2.09        0.11      3.57 o 
   0  11   7        0.72        3.69      3.02 o 
   1  11   7        0.82        1.21      1.96 o 
   2  11   7        0.35       -2.38      2.38 o 
   3  11   7        0.74       -2.60      2.60 o 
   4  11   7        0.87        4.70      3.15 o 
   5  11   7        0.28        0.58      2.45 o 
   1  12   7        3.63        3.86      3.19 o 
   2  12   7        0.26       -0.84      2.94 o 
   3  12   7        1.12       -0.76      4.28 o 
   4  12   7        0.08        1.19      3.61 o 
   0  13   7        1.41        1.01      3.36 o 
   0   0   8     1858.90     2126.99     45.48 o 
   2   0   8      175.29      189.01      4.30 o 
   4   0   8      104.80      100.54      3.05 o 
   6   0   8       84.29       84.93      4.27 o 
   8   0   8        8.73        7.07      2.94 o 
  10   0   8        1.92        1.85      4.03 o 
   1   1   8      776.32      808.06      9.42 o 
   2   1   8      157.14      159.09      2.59 o 
   3   1   8       20.18       22.18      1.35 o 
   4   1   8       47.25       48.52      3.11 o 
   5   1   8       13.75       16.40      1.51 o 
   6   1   8       75.50       76.55      2.50 o 
   7   1   8       14.63       13.33      2.03 o 
   8   1   8       14.14       13.81      2.60 o 
   9   1   8        1.56        0.59      2.36 o 
  10   1   8        0.70        5.20      3.09 o 
   0   2   8      394.57      421.10     10.74 o 
   1   2   8       77.72       84.72      1.88 o 
   2   2   8      239.06      240.91      3.40 o 
   3   2   8       68.38       69.64      2.32 o 
   4   2   8       19.28       22.36      1.96 o 
   5   2   8      138.62      140.28      3.69 o 
   6   2   8        7.80        9.82      1.52 o 
   7   2   8       16.53       17.85      2.54 o 
   8   2   8        4.79        5.07      2.29 o 
   9   2   8        1.97        2.04      2.41 o 
  10   2   8        0.37        0.03      3.00 o 
   1   3   8      183.12      194.01      3.84 o 
   2   3   8       65.14       73.49      2.44 o 
   3   3   8       59.92       52.92      2.57 o 
   4   3   8        0.27        2.31      1.31 o 
   5   3   8       31.66       27.90      2.03 o 
   6   3   8        0.11        0.32      2.11 o 
   7   3   8        5.06        4.20      1.82 o 
   8   3   8        1.51       -1.75      1.75 o 
   9   3   8        1.37       -0.46      2.34 o 
  10   3   8        0.21        4.43      3.86 o 
   0   4   8       21.33       22.84      1.62 o 
   1   4   8       30.53       32.62      1.69 o 
   2   4   8      177.75      175.00      3.81 o 
   3   4   8       11.69       13.92      2.30 o 
   4   4   8       52.27       54.34      3.23 o 
   5   4   8       11.30        8.33      2.30 o 
   6   4   8       22.48       22.31      2.13 o 
   7   4   8       10.38        8.33      1.95 o 
   8   4   8        4.86        7.62      2.11 o 
   9   4   8        2.95        3.12      4.78 o 
   1   5   8        5.41        8.67      1.80 o 
   2   5   8        5.95        6.71      1.34 o 
   3   5   8        3.49        2.69      1.55 o 
   4   5   8        7.96       11.51      1.67 o 
   5   5   8       16.61       13.89      2.19 o 
   6   5   8        4.22        4.04      1.82 o 
   7   5   8        7.13        8.27      2.05 o 
   8   5   8        4.58       13.88      3.18 o 
   9   5   8        1.33       -0.53      2.69 o 
   0   6   8       51.84       52.71      2.94 o 
   1   6   8       30.94       30.15      1.69 o 
   2   6   8       30.58       32.05      2.03 o 
   3   6   8       58.07       56.32      2.51 o 
   4   6   8       20.53       16.17      2.30 o 
   5   6   8        3.40        4.29      2.62 o 
   6   6   8        0.18       -1.23      1.68 o 
   7   6   8       17.23       16.57      2.96 o 
   8   6   8        2.43        5.65      2.64 o 
   9   6   8        4.83        0.67      2.71 o 
   1   7   8        1.72        0.93      1.11 o 
   2   7   8       11.84       12.26      1.67 o 
   3   7   8        5.48        8.62      2.47 o 
   4   7   8        6.09        3.69      1.67 o 
   5   7   8        1.20        1.09      1.67 o 
   6   7   8        2.20        4.04      2.26 o 
   7   7   8        0.17        0.46      2.48 o 
   8   7   8        5.38        3.30      2.95 o 
   0   8   8       25.35       23.03      3.02 o 
   1   8   8        0.81        1.12      1.45 o 
   2   8   8        1.80        0.14      1.46 o 
   3   8   8       26.41       25.91      2.66 o 
   4   8   8       12.21       12.01      2.37 o 
   5   8   8        1.60        2.12      2.16 o 
   6   8   8        6.65        4.91      2.54 o 
   7   8   8        0.19        3.00      2.55 o 
   8   8   8        0.94       -1.83      2.67 o 
   1   9   8        0.80       -0.17      1.84 o 
   2   9   8        8.17        9.63      2.21 o 
   3   9   8        2.29       -0.19      1.93 o 
   4   9   8        6.89        9.66      2.36 o 
   5   9   8        0.60        0.87      2.22 o 
   6   9   8        1.65       -2.36      2.36 o 
   7   9   8        2.40       -1.31      2.58 o 
   0  10   8        7.22        8.32      2.65 o 
   1  10   8        4.92        5.25      2.16 o 
   2  10   8        3.83        2.91      2.70 o 
   3  10   8        4.57        3.76      2.84 o 
   4  10   8        2.96        2.23      2.30 o 
   5  10   8        2.30        2.13      3.27 o 
   6  10   8        0.53        0.29      2.52 o 
   1  11   8        1.04       -0.36      1.90 o 
   2  11   8        1.09        1.39      2.65 o 
   3  11   8        1.21        3.67      2.98 o 
   4  11   8        0.86        0.60      3.69 o 
   5  11   8        0.37       -0.59      3.09 o 
   0  12   8        1.82        0.67      3.19 o 
   1  12   8        0.70        1.88      2.46 o 
   2  12   8        0.10       -0.13      5.96 o 
   3  12   8        0.87       -1.36      3.06 o 
   2   0   9      144.29      143.84      5.87 o 
   4   0   9      446.34      421.30      8.89 o 
   6   0   9      144.26      153.83      5.58 o 
   8   0   9        2.90        3.27      2.85 o 
  10   0   9        0.42        0.17      4.20 o 
   0   1   9      326.76      339.53      6.76 o 
   1   1   9      283.66      283.05      4.91 o 
   2   1   9       42.10       44.33      1.75 o 
   3   1   9       39.12       41.83      2.00 o 
   4   1   9      123.40      123.01      2.93 o 
   5   1   9       28.90       30.82      1.82 o 
   6   1   9       79.60       77.96      3.08 o 
   7   1   9        3.59        4.54      1.80 o 
   8   1   9        1.66        0.59      2.12 o 
   9   1   9        0.91       -2.26      2.26 o 
  10   1   9        0.35        3.70      3.01 o 
   1   2   9       21.28       21.60      1.20 o 
   2   2   9      152.59      158.29      2.92 o 
   3   2   9        2.55        3.16      1.05 o 
   4   2   9      153.99      155.87      3.54 o 
   5   2   9       43.83       45.48      2.99 o 
   6   2   9       18.64       17.10      1.93 o 
   7   2   9       28.00       23.08      2.75 o 
   8   2   9        5.14        5.73      4.66 o 
   9   2   9        0.83        2.24      2.40 o 
   0   3   9      182.37      192.72      7.97 o 
   1   3   9       42.93       44.49      1.82 o 
   2   3   9      118.44      112.22      2.67 o 
   3   3   9        7.64        6.82      1.15 o 
   4   3   9       73.80       75.15      2.29 o 
   5   3   9       19.83       16.61      1.92 o 
   6   3   9        7.11        6.26      1.73 o 
   7   3   9       18.12       15.73      2.14 o 
   8   3   9        1.98        2.96      2.25 o 
   9   3   9        0.04        0.92      3.90 o 
   1   4   9       88.47       84.36      2.32 o 
   2   4   9       33.04       32.05      2.09 o 
   3   4   9       12.83       15.69      1.84 o 
   4   4   9        3.04        3.40      1.48 o 
   5   4   9        7.03        6.63      2.30 o 
   6   4   9       12.82       14.48      2.28 o 
   7   4   9        2.89        2.20      1.83 o 
   8   4   9       10.02        7.53      2.15 o 
   9   4   9        2.66        8.96      4.45 o 
   0   5   9       20.95       20.43      1.83 o 
   1   5   9       14.76       15.60      1.61 o 
   2   5   9       16.45       21.26      1.75 o 
   3   5   9       27.48       24.37      2.71 o 
   4   5   9       13.42       15.42      1.79 o 
   5   5   9       16.67       15.04      1.93 o 
   6   5   9        3.72        2.96      1.83 o 
   7   5   9        0.31       -0.70      1.86 o 
   8   5   9        2.70        3.34      3.16 o 
   9   5   9        5.14        8.94      3.58 o 
   1   6   9       30.80       30.11      2.24 o 
   2   6   9       24.09       27.40      2.42 o 
   3   6   9       15.76       15.66      1.84 o 
   4   6   9       18.53       16.35      1.89 o 
   5   6   9       12.75       10.94      1.85 o 
   6   6   9        1.04        0.12      2.02 o 
   7   6   9        0.71       -0.94      2.34 o 
   8   6   9        1.74        4.68      2.69 o 
   0   7   9       35.70       37.94      3.32 o 
   1   7   9       21.87       23.31      1.74 o 
   2   7   9       15.95       16.91      1.90 o 
   3   7   9       18.93       15.51      1.96 o 
   4   7   9        4.33        3.60      1.84 o 
   5   7   9        2.37        2.52      1.72 o 
   6   7   9        1.39        3.79      2.28 o 
   7   7   9        0.45        0.50      2.45 o 
   8   7   9        2.22        5.34      2.87 o 
   1   8   9        2.02        3.46      1.58 o 
   2   8   9       33.03       34.98      2.40 o 
   3   8   9        5.68        6.65      1.85 o 
   4   8   9        9.43        8.48      1.97 o 
   5   8   9        3.88        0.04      2.12 o 
   6   8   9        0.30       -0.86      2.24 o 
   7   8   9        0.44       -0.67      3.09 o 
   0   9   9       36.00       33.05      3.61 o 
   1   9   9        1.16        1.21      1.67 o 
   2   9   9        2.46        0.49      1.96 o 
   3   9   9        0.35        3.10      2.06 o 
   4   9   9        1.04        4.74      2.29 o 
   5   9   9        1.09        2.26      2.31 o 
   6   9   9        0.40       -0.29      2.49 o 
   7   9   9        0.64        3.91      3.55 o 
   1  10   9        6.21        6.47      1.96 o 
   2  10   9        0.92        0.42      2.70 o 
   3  10   9        0.86       -2.60      2.60 o 
   4  10   9        1.24        3.57      3.20 o 
   5  10   9        1.78        4.87      2.53 o 
   6  10   9        0.85        2.38      4.48 o 
   0  11   9        5.68        8.99      3.01 o 
   1  11   9        0.68        2.29      2.14 o 
   2  11   9        4.09        1.46      2.91 o 
   3  11   9        0.14        5.91      3.52 o 
   4  11   9        0.26        0.49      3.06 o 
   1  12   9        0.33        4.31      2.60 o 
   2  12   9        1.73        5.21      3.69 o 
   0   0  10      251.23      276.76      8.56 o 
   2   0  10      402.24      411.03     11.92 o 
   4   0  10      154.23      161.59      6.72 o 
   6   0  10      206.38      206.30      8.73 o 
   8   0  10        7.99       12.08      4.20 o 
   1   1  10        6.02        8.86      1.35 o 
   2   1  10       57.13       61.88      2.17 o 
   3   1  10       54.90       55.77      2.98 o 
   4   1  10       97.56       93.68      2.73 o 
   5   1  10       70.74       61.66      2.31 o 
   6   1  10       31.82       32.31      2.38 o 
   7   1  10        6.28        2.35      2.04 o 
   8   1  10        1.37       -0.13      2.19 o 
   9   1  10        0.16       -2.63      2.72 o 
   0   2  10       29.89       31.89      3.02 o 
   1   2  10      146.66      144.14      2.97 o 
   2   2  10      244.93      239.55      3.69 o 
   3   2  10      149.19      148.42      2.93 o 
   4   2  10      149.98      144.44      3.95 o 
   5   2  10      100.26      101.16      2.98 o 
   6   2  10       24.82       25.61      2.10 o 
   7   2  10       10.66       12.77      3.25 o 
   8   2  10        7.33        6.61      2.32 o 
   9   2  10        1.71        0.39      2.31 o 
   1   3  10      147.30      142.98      2.99 o 
   2   3  10      159.83      163.99      3.69 o 
   3   3  10       86.96       80.83      2.31 o 
   4   3  10      113.79      109.16      2.74 o 
   5   3  10       44.94       40.92      2.40 o 
   6   3  10       20.02       17.49      2.43 o 
   7   3  10       10.48       14.41      2.64 o 
   8   3  10        3.27        5.62      2.44 o 
   9   3  10        0.56       -1.56      2.34 o 
   0   4  10      498.63      506.61      8.02 o 
   1   4  10       43.73       46.70      2.02 o 
   2   4  10        2.86        1.64      1.20 o 
   3   4  10       52.35       56.68      2.59 o 
   4   4  10        2.17        0.98      1.51 o 
   5   4  10        2.04        3.51      1.84 o 
   6   4  10       18.77       18.27      2.10 o 
   7   4  10        2.08        2.61      1.82 o 
   8   4  10        1.52        2.49      3.59 o 
   9   4  10        0.98        1.85      3.20 o 
   1   5  10       90.19       93.19      2.72 o 
   2   5  10       37.03       39.74      2.29 o 
   3   5  10       17.24       16.98      1.85 o 
   4   5  10       28.16       27.07      2.17 o 
   5   5  10        3.13        2.37      1.67 o 
   6   5  10        8.74        8.06      1.96 o 
   7   5  10        2.02        1.99      1.96 o 
   8   5  10        0.01        0.73      2.53 o 
   0   6  10       83.05       84.86      3.22 o 
   1   6  10       97.56      101.55      4.46 o 
   2   6  10       30.52       31.54      2.21 o 
   3   6  10       17.15       15.12      2.65 o 
   4   6  10        3.27        1.45      1.61 o 
   5   6  10        4.35        5.37      1.82 o 
   6   6  10        0.96        0.86      1.82 o 
   7   6  10        2.87        5.41      2.57 o 
   8   6  10        0.94        1.75      2.83 o 
   1   7  10       53.69       55.02      2.73 o 
   2   7  10       20.35       20.21      2.02 o 
   3   7  10        2.35        0.85      1.58 o 
   4   7  10        0.22       -1.54      1.54 o 
   5   7  10        0.12       -0.38      1.65 o 
   6   7  10        0.17       -0.45      2.22 o 
   7   7  10        0.02       -2.42      2.42 o 
   8   7  10        1.84        1.11      3.49 o 
   0   8  10       83.28       88.71     11.50 o 
   1   8  10        7.83       12.86      2.01 o 
   2   8  10        7.15        5.64      1.84 o 
   3   8  10       13.25       12.13      2.10 o 
   4   8  10        0.63        0.47      1.71 o 
   5   8  10        1.52       -0.10      2.18 o 
   6   8  10        1.40        1.88      4.26 o 
   7   8  10        0.71        3.03      2.77 o 
   1   9  10       37.49       43.16      2.85 o 
   2   9  10        4.98        3.97      2.27 o 
   3   9  10        5.98        5.22      1.90 o 
   4   9  10        0.19       -1.96      2.18 o 
   5   9  10        0.25        0.70      2.96 o 
   6   9  10        0.42        5.43      2.76 o 
   0  10  10        3.66        7.01      2.86 o 
   1  10  10        4.91        5.82      2.03 o 
   2  10  10        2.15        3.50      6.04 o 
   3  10  10        1.44       -3.96      5.12 o 
   4  10  10        0.29       -0.15      2.96 o 
   5  10  10        0.75        0.83      2.61 o 
   1  11  10        2.97        6.02      2.53 o 
   2  11  10        2.40        2.20      3.10 o 
   3  11  10        2.32        5.65      3.20 o 
   4  11  10        1.67        1.29      4.11 o 
   0  12  10        0.45       -3.36      3.36 o 
   1  12  10        0.03       -1.89      2.90 o 
   2   0  11       27.48       32.90      3.69 o 
   4   0  11       93.14       87.56      4.27 o 
   6   0  11       14.19       12.51      2.84 o 
   8   0  11        5.38        4.03      4.03 o 
   0   1  11        7.73        8.81      1.72 o 
   1   1  11        4.47        6.46      1.76 o 
   2   1  11       29.51       26.02      2.03 o 
   3   1  11      187.48      193.26      3.44 o 
   4   1  11       74.20       73.23      2.39 o 
   5   1  11        7.53        8.82      1.71 o 
   6   1  11       50.21       50.94      3.22 o 
   7   1  11        3.78        4.56      2.50 o 
   8   1  11       10.58        8.81      2.45 o 
   9   1  11        0.35        0.52      6.97 o 
   1   2  11        1.84        5.05      1.26 o 
   2   2  11       63.86       69.46      2.82 o 
   3   2  11       43.29       47.89      2.07 o 
   4   2  11       19.28       21.19      1.67 o 
   5   2  11      117.90      114.91      2.91 o 
   6   2  11        0.07        0.10      1.89 o 
   7   2  11       11.31       12.49      2.39 o 
   8   2  11        0.18       -0.91      2.17 o 
   9   2  11        0.92        2.92      3.62 o 
   0   3  11      125.28      126.72      5.71 o 
   1   3  11        6.66        5.21      1.43 o 
   2   3  11        1.75        2.23      1.19 o 
   3   3  11       23.22       25.98      1.74 o 
   4   3  11       54.48       53.40      3.76 o 
   5   3  11        6.22        7.35      1.72 o 
   6   3  11        0.72        0.84      1.68 o 
   7   3  11        5.18       10.14      2.36 o 
   8   3  11        5.21        6.00      2.53 o 
   9   3  11        0.89        2.66      2.85 o 
   1   4  11      170.82      170.20      3.27 o 
   2   4  11      282.68      289.76      4.45 o 
   3   4  11      207.44      214.17      4.46 o 
   4   4  11       69.09       76.51      2.97 o 
   5   4  11       17.14        9.54      3.51 o 
   6   4  11        1.31        1.03      1.70 o 
   7   4  11        2.39        3.68      1.96 o 
   8   4  11        2.50        1.03      2.46 o 
   0   5  11      314.97      318.95      6.19 o 
   1   5  11       25.73       28.99      2.24 o 
   2   5  11      184.78      193.04      4.55 o 
   3   5  11       51.46       53.09      2.65 o 
   4   5  11       16.34       18.83      2.05 o 
   5   5  11        0.23       -1.38      1.68 o 
   6   5  11        1.06       -1.77      1.77 o 
   7   5  11        0.82        1.26      2.57 o 
   8   5  11        0.16        1.59      4.03 o 
   1   6  11      317.24      332.52      5.77 o 
   2   6  11        8.85        7.64      1.94 o 
   3   6  11        6.79        7.16      1.75 o 
   4   6  11        9.08        6.43      2.12 o 
   5   6  11        1.85       -0.30      1.71 o 
   6   6  11        0.64       -0.37      1.85 o 
   7   6  11        1.81        1.31      2.42 o 
   8   6  11        0.53        1.34      2.68 o 
   0   7  11      223.98      232.74      9.48 o 
   1   7  11        6.50        8.69      1.79 o 
   2   7  11       57.38       61.83      3.39 o 
   3   7  11        6.73        7.81      2.18 o 
   4   7  11        7.25        7.56      1.94 o 
   5   7  11        0.27        2.26      1.91 o 
   6   7  11        0.97       -0.88      2.22 o 
   7   7  11        0.06        1.31      2.55 o 
   1   8  11        4.01        1.44      2.09 o 
   2   8  11        0.27        0.32      1.71 o 
   3   8  11        3.91        5.82      1.87 o 
   4   8  11        0.19       -0.01      1.82 o 
   5   8  11        0.25        3.34      2.34 o 
   6   8  11        0.09        0.73      2.36 o 
   0   9  11        3.19        7.10      3.44 o 
   1   9  11        4.69        2.92      2.27 o 
   2   9  11       17.55       22.98      3.33 o 
   3   9  11        8.90        6.81      2.54 o 
   4   9  11        2.72        1.85      3.25 o 
   5   9  11        0.53        3.45      2.54 o 
   6   9  11        0.47        2.07      2.74 o 
   1  10  11        0.15       -0.51      2.26 o 
   2  10  11        1.53       -0.64      2.28 o 
   3  10  11        2.50        2.09      3.10 o 
   4  10  11        0.08       -0.29      4.11 o 
   0  11  11        2.29        3.19      3.01 o 
   1  11  11        0.27       -2.19      2.89 o 
   2  11  11        1.71       -2.84      2.84 o 
   3  11  11        0.21        0.56      3.10 o 
   0   0  12       86.41       77.37      5.37 o 
   2   0  12       36.18       36.97      4.87 o 
   4   0  12       48.36       47.98      3.61 o 
   6   0  12        4.81        1.09      3.36 o 
   8   0  12       12.14        6.88      4.36 o 
   1   1  12        3.24        4.72      1.27 o 
   2   1  12       34.32       35.04      2.32 o 
   3   1  12       12.36       11.54      1.47 o 
   4   1  12       54.10       49.95      2.27 o 
   5   1  12       44.50       42.27      2.61 o 
   6   1  12       18.11       17.50      3.72 o 
   7   1  12        0.99        2.35      2.09 o 
   8   1  12        1.73        2.58      2.24 o 
   9   1  12        0.50        0.90      4.45 o 
   0   2  12       78.53       77.44      3.66 o 
   1   2  12       38.60       39.68      2.37 o 
   2   2  12      153.06      153.70      3.20 o 
   3   2  12      138.09      135.81      3.10 o 
   4   2  12       13.11       13.68      1.60 o 
   5   2  12        7.42        6.13      2.04 o 
   6   2  12       11.73       15.24      2.43 o 
   7   2  12        4.89        8.24      2.38 o 
   8   2  12        0.91       -0.09      2.31 o 
   1   3  12       42.02       40.87      2.91 o 
   2   3  12       64.46       68.36      2.44 o 
   3   3  12       11.49       12.00      1.50 o 
   4   3  12       42.31       38.28      2.35 o 
   5   3  12        6.58        5.12      1.71 o 
   6   3  12        4.06        5.70      4.43 o 
   7   3  12        3.52        3.30      3.15 o 
   8   3  12        1.14        0.97      2.28 o 
   0   4  12      526.68      537.32     10.70 o 
   1   4  12       54.35       58.64      2.30 o 
   2   4  12       77.87       74.78      2.45 o 
   3   4  12       22.08       20.80      1.98 o 
   4   4  12       17.05       13.17      1.92 o 
   5   4  12        2.28        0.81      1.68 o 
   6   4  12       16.51       16.40      2.23 o 
   7   4  12        1.44       -0.49      2.24 o 
   8   4  12        3.25        3.68      2.61 o 
   1   5  12        2.24        2.61      1.69 o 
   2   5  12        4.97        5.88      2.03 o 
   3   5  12       19.96       19.98      2.05 o 
   4   5  12        7.68        4.33      1.70 o 
   5   5  12        4.89        3.65      1.87 o 
   6   5  12        5.53        4.96      2.62 o 
   7   5  12        1.30       -1.21      1.94 o 
   8   5  12        0.06        1.68      2.69 o 
   0   6  12        4.47        3.69      1.96 o 
   1   6  12       27.47       29.03      2.21 o 
   2   6  12        8.74       13.31      1.92 o 
   3   6  12       13.18        9.23      1.89 o 
   4   6  12        2.55        3.48      1.76 o 
   5   6  12        1.29        1.75      1.82 o 
   6   6  12        0.66       -1.77      1.91 o 
   7   6  12        0.54       -0.07      2.23 o 
   1   7  12       35.61       34.73      3.09 o 
   2   7  12       28.47       29.43      2.40 o 
   3   7  12        4.49        5.14      1.89 o 
   4   7  12        0.76       -1.12      1.66 o 
   5   7  12        0.55       -0.47      2.03 o 
   6   7  12        0.02       -1.74      2.22 o 
   7   7  12        0.28       -0.61      2.57 o 
   0   8  12       19.43       23.19      3.50 o 
   1   8  12        2.61        4.94      2.30 o 
   2   8  12       18.72       24.13      2.94 o 
   3   8  12        1.24        0.62      1.77 o 
   4   8  12        0.45       -0.19      2.50 o 
   5   8  12        0.41       -2.19      2.19 o 
   6   8  12        0.57        1.99      2.53 o 
   1   9  12       33.15       31.84      3.31 o 
   2   9  12        0.62       -0.78      3.54 o 
   3   9  12        0.88       -0.37      3.43 o 
   4   9  12        0.58        0.44      2.28 o 
   5   9  12        1.01        0.51      2.56 o 
   0  10  12       10.28       12.25      3.42 o 
   1  10  12        1.25        0.83      2.44 o 
   2  10  12        2.92       -0.84      2.42 o 
   3  10  12        1.50        2.24      3.22 o 
   4  10  12        1.01       -0.56      3.19 o 
   1  11  12        1.57       -0.07      3.10 o 
   2  11  12        2.26       -0.07      3.06 o 
   2   0  13       99.65      101.00      8.14 o 
   4   0  13      114.48      103.42      5.45 o 
   6   0  13        6.84        6.86      2.67 o 
   8   0  13        1.27        1.51      3.86 o 
   0   1  13        8.86        7.05      1.96 o 
   1   1  13       31.08       31.62      1.98 o 
   2   1  13       26.61       31.40      2.05 o 
   3   1  13        0.93       -0.50      1.46 o 
   4   1  13       22.23       21.90      2.11 o 
   5   1  13        1.55        3.91      1.74 o 
   6   1  13        2.47        6.39      2.49 o 
   7   1  13        2.50        0.21      2.00 o 
   8   1  13        2.99       -1.07      2.79 o 
   1   2  13       69.19       66.06      3.13 o 
   2   2  13      124.97      120.93      6.52 o 
   3   2  13       17.68       16.28      1.70 o 
   4   2  13       78.44       76.16      2.70 o 
   5   2  13        9.59        6.92      2.15 o 
   6   2  13        8.69        6.20      2.15 o 
   7   2  13        2.38        0.99      2.29 o 
   8   2  13        0.15       -2.25      2.25 o 
   0   3  13       23.89       20.95      2.60 o 
   1   3  13        8.28        8.58      1.51 o 
   2   3  13        9.91       12.43      1.63 o 
   3   3  13       47.95       43.86      2.20 o 
   4   3  13        5.19        5.64      1.75 o 
   5   3  13        7.05        9.14      1.87 o 
   6   3  13        8.23        5.82      4.17 o 
   7   3  13        4.44        2.48      2.37 o 
   8   3  13        0.17       -2.24      2.24 o 
   1   4  13       21.51       18.93      1.78 o 
   2   4  13       14.12       15.47      2.13 o 
   3   4  13        2.93        5.03      1.63 o 
   4   4  13        6.30        7.08      3.05 o 
   5   4  13        3.75        5.65      1.85 o 
   6   4  13        7.70        6.84      2.46 o 
   7   4  13        0.90        0.64      2.82 o 
   8   4  13        3.68        4.12      2.69 o 
   0   5  13        5.45        3.17      1.98 o 
   1   5  13       16.31       17.54      1.63 o 
   2   5  13        9.36       11.68      1.86 o 
   3   5  13        3.23        4.33      1.71 o 
   4   5  13        6.13        4.93      1.81 o 
   5   5  13       10.79        9.17      2.09 o 
   6   5  13        0.91        1.19      1.97 o 
   7   5  13        2.23        1.99      3.24 o 
   1   6  13       18.87       18.65      2.08 o 
   2   6  13        1.71        2.73      1.67 o 
   3   6  13        4.25        3.69      1.77 o 
   4   6  13        4.58        4.22      1.87 o 
   5   6  13       10.55       11.44      2.19 o 
   6   6  13        1.01        3.29      2.05 o 
   7   6  13        2.91        2.34      2.26 o 
   0   7  13       50.25       50.69      6.21 o 
   1   7  13        4.12        3.97      2.22 o 
   2   7  13       12.67       17.99      2.12 o 
   3   7  13        4.41        4.83      2.00 o 
   4   7  13        2.02        2.96      1.91 o 
   5   7  13        0.87        0.57      1.95 o 
   6   7  13        2.53        3.48      2.12 o 
   1   8  13        1.12       -0.13      2.90 o 
   2   8  13        5.23        8.10      2.50 o 
   3   8  13        0.76       -1.02      1.81 o 
   4   8  13        2.73        6.53      2.14 o 
   5   8  13        0.26        2.06      2.84 o 
   0   9  13        6.69        6.88      4.87 o 
   1   9  13        1.97       -0.25      2.28 o 
   2   9  13        0.70        0.11      2.39 o 
   3   9  13        0.80       -0.52      2.49 o 
   4   9  13        0.33        4.14      6.04 o 
   1  10  13        1.19       -1.72      3.51 o 
   2  10  13        0.20       -0.80      2.49 o 
   3  10  13        0.15        4.41      3.46 o 
   0   0  14       38.08       31.39      4.20 o 
   2   0  14       86.09       81.24      4.39 o 
   4   0  14       59.15       55.08      4.08 o 
   6   0  14        7.50        3.36      2.67 o 
   8   0  14        0.93       -3.69      3.69 o 
   1   1  14       29.02       23.98      1.97 o 
   2   1  14       39.16       41.23      3.10 o 
   3   1  14        9.31       11.00      2.07 o 
   4   1  14       34.65       32.20      2.38 o 
   5   1  14        3.16        3.05      1.75 o 
   6   1  14       14.67       12.02      2.46 o 
   7   1  14        1.66       -2.09      2.09 o 
   8   1  14        1.59       -0.88      2.67 o 
   0   2  14       53.56       41.45      4.20 o 
   1   2  14        0.63       -1.29      1.29 o 
   2   2  14       18.18       20.01      2.06 o 
   3   2  14       30.91       31.23      2.27 o 
   4   2  14        5.64        5.94      1.75 o 
   5   2  14        1.50        1.17      2.03 o 
   6   2  14        2.66        1.17      2.77 o 
   7   2  14        0.74       -0.03      3.01 o 
   8   2  14        0.81        3.19      2.43 o 
   1   3  14       15.89       15.93      1.74 o 
   2   3  14       15.30       12.85      2.61 o 
   3   3  14       15.14       17.06      1.74 o 
   4   3  14        6.82        6.58      1.90 o 
   5   3  14        7.63        6.51      2.16 o 
   6   3  14        0.53        1.08      2.19 o 
   7   3  14        2.36        1.50      2.30 o 
   0   4  14       29.64       25.23      5.04 o 
   1   4  14        4.72        4.21      1.45 o 
   2   4  14       25.56       21.98      2.12 o 
   3   4  14       10.00        7.61      1.84 o 
   4   4  14        3.86        2.19      1.69 o 
   5   4  14        2.14        2.15      1.80 o 
   6   4  14        6.79        8.39      2.61 o 
   7   4  14        0.08       -0.91      2.51 o 
   1   5  14       44.06       51.41      5.33 o 
   2   5  14        3.02        0.38      1.59 o 
   3   5  14        3.15        1.14      1.69 o 
   4   5  14        2.10        4.52      1.85 o 
   5   5  14        2.63        3.75      1.97 o 
   6   5  14        2.56        3.35      2.13 o 
   7   5  14        0.88       -1.30      2.52 o 
   0   6  14       23.76       31.55      5.37 o 
   1   6  14        1.24       -0.95      1.79 o 
   2   6  14        8.39        7.89      1.85 o 
   3   6  14        0.82        0.68      1.94 o 
   4   6  14        3.47        4.37      1.95 o 
   5   6  14        2.32       -1.86      1.94 o 
   6   6  14        0.33        1.34      2.07 o 
   1   7  14        0.95        1.14      2.19 o 
   2   7  14        1.33        6.10      1.86 o 
   3   7  14        1.32        0.35      2.06 o 
   4   7  14        3.76        5.49      2.15 o 
   5   7  14        0.17       -2.03      2.03 o 
   6   7  14        0.60       -0.26      2.17 o 
   0   8  14        0.41        2.85      4.36 o 
   1   8  14        0.60       -1.14      2.37 o 
   2   8  14        1.32        1.81      2.34 o 
   3   8  14        4.68        1.97      2.49 o 
   4   8  14        5.49       10.61      2.36 o 
   5   8  14        0.33       -2.08      2.08 o 
   1   9  14        0.19        0.79      2.36 o 
   2   9  14        3.10        1.84      2.54 o 
   3   9  14        1.02       -0.42      2.55 o 
   0  10  14        1.83       -4.53      4.53 o 
   1  10  14        0.81        5.15      2.76 o 
   2   0  15        3.15        1.51      2.13 o 
   4   0  15        3.09        0.08      2.25 o 
   6   0  15        8.56        3.49      2.72 o 
   0   1  15      129.29      105.14      6.21 o 
   1   1  15        5.78        4.57      1.59 o 
   2   1  15       49.87       43.71      2.55 o 
   3   1  15       19.95       17.44      2.04 o 
   4   1  15        3.89        5.06      1.76 o 
   5   1  15        6.38        5.66      2.23 o 
   6   1  15        0.18       -0.30      2.14 o 
   7   1  15        2.51        0.03      2.28 o 
   1   2  15        7.81        7.73      1.91 o 
   2   2  15        5.61        5.72      1.63 o 
   3   2  15        3.52        4.66      2.29 o 
   4   2  15        0.70       -1.82      1.82 o 
   5   2  15        1.86       -0.31      2.03 o 
   6   2  15        0.84        3.30      2.29 o 
   7   2  15        1.76        3.80      2.46 o 
   0   3  15       15.65       17.62      3.69 o 
   1   3  15        1.69        1.61      1.40 o 
   2   3  15        7.44        5.62      1.70 o 
   3   3  15        3.14        0.56      1.93 o 
   4   3  15        8.80       11.98      2.39 o 
   5   3  15        6.22        8.66      2.43 o 
   6   3  15        0.63       -2.14      2.14 o 
   7   3  15        4.31        1.45      2.52 o 
   1   4  15        8.96        8.65      1.63 o 
   2   4  15        2.62        1.26      1.92 o 
   3   4  15        6.40        7.08      1.89 o 
   4   4  15        4.24        0.65      2.69 o 
   5   4  15        1.93        3.21      2.29 o 
   6   4  15        0.08       -1.52      2.28 o 
   7   4  15        0.70        0.93      2.49 o 
   0   5  15       12.95        8.19      2.46 o 
   1   5  15        0.47        1.13      1.89 o 
   2   5  15        0.75        0.97      1.88 o 
   3   5  15        3.87        3.74      1.79 o 
   4   5  15        1.97       -0.35      1.84 o 
   5   5  15        2.01        5.22      2.05 o 
   6   5  15        1.83        5.89      2.61 o 
   1   6  15        6.20        7.42      2.11 o 
   2   6  15        2.11        0.46      1.72 o 
   3   6  15        0.03        0.78      1.87 o 
   4   6  15        0.47        1.19      1.92 o 
   5   6  15        3.69        3.23      2.09 o 
   6   6  15        0.53        2.57      2.25 o 
   0   7  15        5.97        1.51      4.03 o 
   1   7  15        0.12        3.07      2.96 o 
   2   7  15        2.17        3.14      2.78 o 
   3   7  15        1.75        1.16      1.92 o 
   4   7  15        0.20        5.82      2.16 o 
   5   7  15        0.14        1.54      2.16 o 
   1   8  15        4.27        2.81      3.20 o 
   2   8  15        1.76        3.55      3.71 o 
   3   8  15        2.44        2.67      2.71 o 
   4   8  15        1.02        4.88      2.25 o 
   0   9  15        0.02       -4.20      4.53 o 
   1   9  15        0.62       -2.97      2.97 o 
   2   9  15        0.82        2.40      2.71 o 
   0   0  16       11.77        9.73      3.36 o 
   2   0  16       21.12       21.91      3.02 o 
   4   0  16        0.57        0.15      2.31 o 
   6   0  16        5.44       11.25      4.36 o 
   1   1  16        8.22        5.97      1.65 o 
   2   1  16        3.45        5.64      1.68 o 
   3   1  16        0.12       -1.49      1.49 o 
   4   1  16        4.81        7.12      1.87 o 
   5   1  16        0.32        0.35      2.21 o 
   6   1  16        7.72        5.66      3.98 o 
   7   1  16        0.90       -0.44      2.79 o 
   0   2  16       17.03       16.06      2.74 o 
   1   2  16        2.75        3.29      1.61 o 
   2   2  16        3.27        2.30      1.59 o 
   3   2  16        0.97        0.17      1.69 o 
   4   2  16        2.15       -1.27      2.00 o 
   5   2  16        5.55        2.42      2.75 o 
   6   2  16        0.10        0.31      2.32 o 
   1   3  16        4.40        1.16      1.49 o 
   2   3  16        6.00        6.08      1.72 o 
   3   3  16        0.70       -1.87      1.87 o 
   4   3  16        1.05        1.29      2.24 o 
   5   3  16        0.04       -0.66      2.21 o 
   6   3  16        0.34        0.15      2.28 o 
   0   4  16        9.42        7.27      2.38 o 
   1   4  16        6.19        3.66      1.60 o 
   2   4  16        3.40        1.65      2.42 o 
   3   4  16        5.03        4.24      2.11 o 
   4   4  16        1.71        2.16      2.69 o 
   5   4  16        1.06       -2.13      2.13 o 
   6   4  16        0.37       -2.47      2.47 o 
   1   5  16        3.54        4.84      3.05 o 
   2   5  16        2.13        1.22      2.82 o 
   3   5  16        0.53       -1.42      2.01 o 
   4   5  16        2.35        3.18      1.93 o 
   5   5  16        0.81        3.12      2.71 o 
   0   6  16        3.63        1.01      4.20 o 
   1   6  16        1.30       -0.18      3.94 o 
   2   6  16        6.70        7.95      2.42 o 
   3   6  16        2.93        3.79      2.03 o 
   4   6  16        3.33        4.63      2.22 o 
   5   6  16        0.93       -0.63      2.07 o 
   1   7  16        3.79        1.83      3.19 o 
   2   7  16        1.28       -2.70      2.70 o 
   3   7  16        1.22        5.67      2.59 o 
   4   7  16        1.27        1.04      2.35 o 
   0   8  16        0.47        1.17      4.70 o 
   1   8  16        0.67        3.30      3.37 o 
   2   8  16        0.76       -2.61      2.61 o 
   3   8  16        0.45        3.65      4.10 o 
   2   0  17        0.19       -2.14      2.14 o 
   4   0  17        2.85       -0.78      2.53 o 
   6   0  17        2.90        2.35      4.03 o 
   0   1  17        0.48        0.19      2.19 o 
   1   1  17        0.82       -1.32      1.50 o 
   2   1  17        3.01        1.61      1.89 o 
   3   1  17        1.48       -1.01      1.66 o 
   4   1  17        2.85        3.49      1.92 o 
   5   1  17        4.58        5.49      2.48 o 
   6   1  17        7.82        9.63      2.74 o 
   1   2  17        7.41        6.34      1.82 o 
   2   2  17        2.57        1.04      1.63 o 
   3   2  17        0.98       -1.45      1.66 o 
   4   2  17        0.13        2.14      2.26 o 
   5   2  17        0.11        0.28      2.35 o 
   6   2  17        0.79        0.49      2.45 o 
   0   3  17        1.50        4.39      2.34 o 
   1   3  17        0.64       -0.61      1.60 o 
   2   3  17        0.70        0.94      1.89 o 
   3   3  17        1.74        2.45      2.15 o 
   4   3  17        6.49        6.67      2.52 o 
   5   3  17        1.21       -0.91      2.38 o 
   6   3  17        0.81       -2.37      3.10 o 
   1   4  17        1.42       -0.35      1.92 o 
   2   4  17        1.77        0.42      2.06 o 
   3   4  17        0.21       -1.33      2.05 o 
   4   4  17        1.38        1.06      2.23 o 
   5   4  17        0.30        3.63      2.63 o 
   0   5  17        2.35       -1.17      3.69 o 
   1   5  17        0.85       -0.24      2.36 o 
   2   5  17        1.53        3.28      2.17 o 
   3   5  17        0.14        1.47      2.25 o 
   4   5  17        2.72        4.97      2.11 o 
   5   5  17        0.11       -1.43      2.51 o 
   1   6  17        0.10       -1.08      2.89 o 
   2   6  17        1.12        1.24      2.30 o 
   3   6  17        0.41       -1.99      2.30 o 
   4   6  17        0.43        1.41      2.79 o 
   0   7  17        0.10       -2.18      4.20 o 
   1   7  17        0.50        4.59      3.32 o 
   2   7  17        1.38        0.60      3.94 o 
   3   7  17        1.74        0.82      6.46 o 
   0   0  18        3.94        6.55      3.69 o 
   2   0  18        0.25       -2.25      2.25 o 
   4   0  18        0.37       -0.53      2.70 o 
   1   1  18        3.92        2.52      1.75 o 
   2   1  18        0.22       -1.55      1.66 o 
   3   1  18        0.72       -1.89      1.89 o 
   4   1  18        0.48       -1.43      2.25 o 
   5   1  18        1.71        3.83      2.51 o 
   0   2  18        0.37        1.37      2.29 o 
   1   2  18        0.84       -0.26      1.70 o 
   2   2  18        0.23       -0.28      1.71 o 
   3   2  18        2.18        0.22      2.19 o 
   4   2  18        1.67        1.60      2.40 o 
   5   2  18        1.28        2.17      2.42 o 
   1   3  18        1.04        2.11      1.77 o 
   2   3  18        1.51       -1.99      1.99 o 
   3   3  18        3.46        1.43      2.91 o 
   4   3  18        1.80        2.99      2.48 o 
   5   3  18        1.69        1.22      2.58 o 
   0   4  18        1.83        0.34      2.42 o 
   1   4  18        0.26        2.22      2.19 o 
   2   4  18        0.42       -1.99      2.09 o 
   3   4  18        0.68        1.11      2.37 o 
   4   4  18        3.83        0.44      2.54 o 
   1   5  18        1.90       -0.43      2.21 o 
   2   5  18        0.63        0.91      2.35 o 
   3   5  18        0.91       -1.66      2.29 o 
   0   6  18        8.26       10.41      5.37 o 
   1   6  18        0.17       -0.02      3.18 o 
   2   6  18        1.76        1.48      3.14 o 
   2   0  19        1.99        0.13      2.60 o 
   4   0  19        1.20       -2.43      3.02 o 
   0   1  19        1.55        0.48      2.55 o 
   1   1  19        0.54        3.47      1.93 o 
   2   1  19        0.37       -0.24      2.03 o 
   3   1  19        0.69       -1.97      1.97 o 
   4   1  19        1.25        0.76      2.83 o 
   1   2  19        0.37       -1.69      1.69 o 
   2   2  19        0.04       -1.85      1.85 o 
   3   2  19        0.26       -2.98      2.98 o 
   4   2  19        0.30       -2.26      2.36 o 
   0   3  19        5.96        2.38      2.82 o 
   1   3  19        0.56        1.01      1.90 o 
   2   3  19        3.11        4.54      2.52 o 
   3   3  19        0.50       -0.17      2.37 o 
   1   4  19        1.03        0.29      2.31 o 
   2   4  19        0.46       -1.35      2.36 o 
   3   4  19        0.18       -0.98      2.70 o 
   0   5  19        3.90        5.37      4.53 o 
   1   5  19        0.34       -0.59      3.14 o 
   2   5  19        0.60       -2.47      2.47 o 
   0   0  20        0.04       -3.52      3.52 o 
   2   0  20        0.07        1.38      2.79 o 
   1   1  20        1.08       -0.28      1.93 o 
   2   1  20        1.53       -0.08      2.42 o 
   3   1  20        0.55        0.78      2.45 o 
   0   2  20        0.38       -2.67      2.67 o 
   1   2  20        0.54       -1.89      1.89 o 
   2   2  20        0.19       -2.27      2.27 o 
   1   3  20        3.80        6.41      2.63 o 
   2   3  20        0.61        0.66      5.20 o 
                                                 
